# Supplementary material for: TEQUILA-seq: a versatile and low-cost method for targeted long-read RNA sequencing
Source: Nat Commun. 2023 Aug 8;14:4760. doi: 10.1038/s41467-023-40083-6 (PMC10409798; doi:10.1038/s41467-023-40083-6)
Supplement: Supplementary file 4 — Supplementary Data 1-15 [file 41467_2023_40083_MOESM4_ESM.xlsx]

## Sheet: Supplementary Data 1
Supplementary Data 1. Reagent cost for synthesizing TEQUILA probes.
Reagent	Manufacturer	Catalog number	Size	Pricing ($)	Number of reactions	Cost per probe synthesis reaction ($)	*Cost per capture reaction ($)
Biotin-16-Aminoallyl-2'-dUTP	Trilink	N-5001-1	1 μmol	655	100	6.55	0.0655
Deoxynucleotide (dNTP) Solution Set	NEB	N0446	4 × 0.25 ml, 100 mM	132.44	600	0.220733	0.00220733
Strand Displacement Amplification (SDA) Primer	IDT	-	25 nmol	11	24000	0.000458333	4.58333e-06
Dithiothreitol (DTT)	Thermo Fisher	707265ML	5 ml, 0.1 M	105	5000	0.021	0.00021
T4 Gene 32 Protein	NEB	M0300S	100 μg	72	10	7.2	0.072
Klenow Fragment (3'®5' exo-)	NEB	M0212M	1,000 units	226.8	25	9.072	0.09072
Nt.BspQI	NEB	R0644S	1,000 units	63.9	50	1.278	0.01278
NEBuffer 3.1	NEB		1 × 1.25 ml, 10X
			Setup cost of reagents	1266.14	Total cost per reaction	24.3422	0.243422
*Cost per capture reaction was calculated with the assumption that probes generated from one TEQUILA probe synthesis reaction are sufficient for 100 capture reactions (one probe synthesis reaction starting with 2 ng of oligo pool templates can generate at least 10 μg of probes, and one capture reaction requires 100 ng of TEQUILA probes).

## Sheet: Supplementary Data 2
Supplementary Data 2. Cost comparison between IDT xGen Lockdown probes and TEQUILA probes.
IDT xGen Lockdown probe pool				Twist Bioscience oligo pool for TEQUILA probe synthesis
16 reactions				~10,000 reactions
Panel size	Cost	Cost per capture reaction		Panel size	Cost of oligo pool	Setup cost of probe synthesis (oligo pool and reagents)	Cost per capture reaction
50 to 1,000 probes	$5.00 per probe	$15.63 to $312.50					Oligo cost per reaction	Reagent cost included
1,001 to 2,000 probes	5000	312.5		101 to 500 oligos	606.45	1872.59	0.060645	0.304067
2,001 to 3,000 probes	6500	406.25		501 to 1,000 oligos	910	2176.14	0.091	0.334422
3,001 to 4,000 probes	9000	562.5		1,001 to 2,000 oligos	1213.55	2479.69	0.121355	0.364777
4,001 to 5,000 probes	11000	687.5		2,001 to 6,000 oligos	1820	3086.14	0.182	0.425422
5,001 to 6,000 probes	13000	812.5		6,001 to 12,000 oligos	2433.6	3699.74	0.24336	0.486782
> 6,000 probes	Inquire for price	NA		12,001 to 18,000 oligos	3163.55	4429.69	0.316355	0.559777
96 reactions				18,001 to 24,000 oligos	4112.55	5378.69	0.411255	0.654677
Panel size	Cost	Cost per capture reaction		24,001 to 30,000 oligos	5346.25	6612.39	0.534625	0.778047
50 to 2,000 probes	$9.00 per probe	$4.69 to $187.50
2,001 to 3,000 probes	18000	187.5		Note: The maximum number of capture reactions using TEQUILA probes was calculated with the assumption that the oligo pool from Twist Bioscience is sufficient for at least 100 probe synthesis reactions, and probes generated from one TEQUILA probe synthesis reaction are sufficient for 100 capture reactions.
3,001 to 4,000 probes	24000	250
4,001 to 6,000 probes	30000	312.5
6,001 to 8,000 probes	36000	375
> 8,000 probes	Inquire for price	NA
4 × 96 reactions
Panel size	Cost	Cost per capture reaction
50 to 4,000 probes	$12.00 per probe	$1.56 to $125.00
4,001 to 5,000 probes	48000	125
5,001 to 7,000 probes	60000	156.25
7,001 to 8,000 probes	72000	187.5
> 8,000 probes	Inquire for price	NA

## Sheet: Supplementary Data 3
Supplementary Data 3. Test panel of 10 human brain genes.
HGNC Gene Symbol	Ensembl Gene ID
DAB1	ENSG00000173406
DLG4	ENSG00000132535
GRIN1	ENSG00000176884
HTT	ENSG00000197386
LRP8	ENSG00000157193
MAPT	ENSG00000186868
NRXN1	ENSG00000179915
NUMB	ENSG00000133961
RBFOX1	ENSG00000078328
SCN8A	ENSG00000196876

## Sheet: Supplementary Data 4
Supplementary Data 4. Summary statistics for targeted long-read sequencing of human brain total RNA.
Sequencing protocol	Sample	Target genes	Replicate	Total reads	Reads mapped to hg19	Reads mapped to target human genes	On-target rate
Whole-transcriptome 1D cDNA sequencing (Non-capture control)	Human Brain Total RNA (Clontech)	NA	1	7304403	5876847	16576	0.00282056
			2	6471976	5205745	14394	0.00276502
			3	5075700	4123255	11338	0.00274977
xGen-Lockdown-seq	Human Brain Total RNA (Clontech)	10-gene test panel	1	3184285	2603886	2228577	0.855866
			2	3526892	2933380	2517694	0.858291
			3	3185893	2678483	2322290	0.867017
TEQUILA-seq	Human Brain Total RNA (Clontech)	10-gene test panel	1	4154991	3483147	2967266	0.851892
			2	4481202	3818500	3234362	0.847024
			3	4020154	3292197	2769877	0.841346
On-target rate: Calculated by dividing the number of reads mapped to targeted genes (mapping quality score ≥ 1) by the total number of reads aligned to the reference genome (hg19) (mapping quality score ≥ 1). Mapping quality scores are based on minimap2 mapping results.

## Sheet: Supplementary Data 5
Supplementary Data 5. SIRV-Set 4 modules used for targeted long-read sequencing.
Module ERCC: 92 artificial transcripts with unique non-overlapping sequences, and their concentrations span six orders of magnitude.
ERCC ID	Target	Concentration (amol/µl)	Full ERCC transcript, including poly(A) tail
			MW (g/mol)	Concentration (ng/µl)	Length (nt)	GC	pA length (nt)	Sequence
ERCC-00130	Yes	1500	346816	0.520223	1073	0.46	22	GGGAATTCGAGCTCGCATTTTGAAAATTCTATGGAAGAGCTAGCATCTCTGACGAAAACAGCAGACGGAAAAGTACTGACCAGCGTCACACAAAAACGGAACAGGGCTGACGCCGCTACATATATAGGAAAAGGGAAGGTAGAAGAGCTGAAGGCACTCGTGGAAGAGCTTGAAGCTGATCTCCTCATCTTTAATGATGAACTGTCGCCAAGTCAGCTGAAGTCATTGGCAACAGCAATTGAAGTGAAGATGATTGACCGCACGCAATTGATATTAGATATTTTTGCAAAGCGGGCGAGAACGAGAGAAGGCAAACTTCAAATTGAGCTGGCTCAGCTGCAATATGCACTGCCGCGTCTGACGGGACAAGGGATCAACCTTTCCCGGCAAGGCGGAGGA…
ERCC-00004	Yes	375	169827	0.0636852	531	0.347	24	GGGAATTCTCTTGCTTCAACAATAACGTCTCTTTCAGAAGGCATTGGTATCTTTTCCCCACTTCCAAGCATTTTTTCAACTAATCTTATGTTATTAACCATTTCCTTAAATTCTTCTGGGTCTGCTGACAAAGCATGATCAGGACCTTCCATATTTTTATCTAAGGTAAAGTGCTTCTCAATAACATCCGCTCCTAAGGCAACAGAAACTACTGGGGCGAGTATTCCCAATGTATGGTCAGAATATCCCACAGGGATATTGAATATACTTTTCAAGGTTTTAATAGCGTTTAAATTGACATCTTCATAAGGGGTTGGGTAAGATGAAATACAATGCAATAAAATAATATCCCTGCATCCATTATTTTCTAAAACTTTAACTGCTTCCCAAATTTCCCCA…
ERCC-00136	Yes	93.75	337910	0.0316791	1047	0.417	22	GGGAATTCGAGCTCTTTCGACGTTTTGAAGGAGGGTTTTAAGTAATGATCGAGATTGAAAAACCAAAAATCGAAACGGTTGAAATCAGCGACGATGCCGAATTTGGTAAGTTTGTCGTAGAGCCACTTGAGCGTGGATATGGTACAACTCTGGGTAACTCCTTACGTCGTATCCTCTTATCCTCACTCCCTGGTGCCGCTGTAACATCAATCCAGATAGATGGTGTACTGCACGAATTCTCGACAATTGAAGGCGTTGTGGAAGATGTTACAACGATTATCTTACACATTAAAAAGCTTGCATTGAAAATCTACTCTGATGAAGAGAAGACGCTAGAAATTGATGTACAGGGTGAAGGAACTGTAACGGCAGCTGATATTACACACGATAGTGATGTAG…
ERCC-00108	Yes	46.875	331036	0.0155173	1030	0.49	25	GGGAATTCCTCTGTGTCATGATCGTGAGTTGTCGCAGTGTCTGTACCAATACTCTGGTGGAGCTATATAAGCCGCTGTTGCGTAAATCAACGGCATGATCCCTATGACCGCGTCATGCTAACTGATACACGCTGCTCGAACAGTGATACGCACACTGATAACTATGCGCAGACGCTTGAAACGATGTGACATCGCTTCTAGAGTATGAGCCGCAATGCACGACTGATACTCGATATGAGCAGCAGTCGGCTATGATTTGCAATGCTTGCAGTATGTATCCTGATCGTGCGTGCGATGTCTGATAATACGCTCGCATGATATGTATTGCGCTCAGATGCTGGAGATATGCCATGCGTGCTGTCAGTATGCCATGTATGCTGATATGTCGCGATCTATGTG…
ERCC-00116	Yes	23.4375	642598	0.0150609	1999	0.501	22	GGGAATTCAAGCGTTCACAGCTCGGCAATACCTGTGACGAGCTGCTCGCAAGATTTACGCAGTGTGGCTATACTTGACAGTGATGGCGCTTACTTCAGATGTATGGGTGATACTTCGCTATATGGGTGGTCACTTCTCTATGGCGCGTGACAATGTACTATGGAGCGGTCAATGTCAGTACGGATCGCGTCGATCTAGGTGACTACGCACGCCTCTGGAGTAAATCGAGTGCTCCGTGCGAAATACGCGGTCATCGTGCGAATAACCGAGTCATCGTGAGTAGTATGAACGTGTCGTGTTATGCAGCGGTATGTCGTGCTATAATGGCGTCTGTCGTGCTCATAAGGTTCCTCTGATGTGCTAGACGTGTCCATCGAGCTGCATAGCTATACTTCGAGT…
ERCC-00092	Yes	11.7188	364327	0.0042695	1132	0.502	24	GGGAATTCAGATGTATATATGATGTCCTTGGACGGGGTGGCGCAGTATTACTGCAAGAGAGCGGACAGATTAGTGTGTTGGAGCCGACACATCAAAGGTTCGTCCGGGGACCGATCTGCAGCCTACGGGACATTTATCCGTAAAAGCATGGCGCTGTTTCGTACTTATCGGAGGCCAGGTATCGTCGCGGCGAGTCTCCCCGACGACGGAGATGGGCGTTACTATCTGGGCCGTCTCGTACTCTGTTACTTGGCACAGATGCGAGCCCTCGTAATGTGCATCAGCTAAGGGCGATATTATAATGCGACGTTTGTACGGATTCGTTACTAACGTGTTGGACGCTAGTGGAATATGTGTCGTTGGTTAGCCTACCCATGGCTTTCGCGGCGACACATGCTT…
ERCC-00095	Yes	5.85938	170855	0.0010011	535	0.378	22	GGGAATTCGAGCTCTTGATGATGATACTTAACCAAACCTACCACTAATGTAGTCATCTGTCTCCTTCTTCTGTGGATTTAGGAATATCTGCTCTGTCTCTCCAAACTCAATTAATTTCCCCATTAAGAAAAAGGCAGTGTAATCAGAAACCCTACTTGCCTGCTGCATGTTGTGGGTAACAACAACAATCGTATAATCTTTAGCTAACTCAACCATTAACTCCTCTATCTTTAATGTGGAGATAGGGTCTAAGGCAGATGTTGGTTCATCCGTCAATAAAACCTCTGGCTTAACCGCTATCGCTCTCGCTATACATAACCTCTGCTGTTGTCCTCCAGAGAGAGATAGAGCGTTTTTATGCAGTTCATCTTTAACCTCATCCCACAAAGCCGCTTTCTT…
ERCC-00131	Yes	5.85938	250888	0.00147	779	0.475	24	GGGAATTCCGCCGGATAAAGGCTTCTTCGGTACTATACAAGTTGTCTACGCACATTTGCCTTGGGTATTAAACTCTAGTAGGAGCGAAACTTGACATATCAAACCTCTCTGGAGAGGCATCTCCCAGACATTACGGATGATCAGGTCTCAGCGAATCCTAGCTGTGCGGATAATTTGTGGCCCGCACAACCGCAAGACACCGCCGTGTCTATTCCACAAACTTCGACATATCAATAACGCAGTAACAACGTTAAGTAGGGGGACAGGCAGTGCGTCCTAAGGGGCTTGAGGTCGCCCGATTCGCGATCTAATCTTAACAGACGAGGTGGCGTAAGATGTACCTCGTTCAATCTAAGTATGAATTTGTCCGCTGGGTAATGGTGGAATTAAAGAACATGC…
ERCC-00062	Yes	2.92969	331116	0.0009701	1031	0.309	24	GGGAATTCACTATTGGAGAGAAAGATATCAGCCAGACCTATTTAGTAGCTCCACAGGCGCTAATAAAAGAGGCAGTATCATTAATTGGAAAGAGTGCTGTTGAGGGGATGATTAGAAGAAGTTCAAATAAATTATTCAAATAATCATAATAAAGTAATACTTATACTGAATATTCGAAATTATTATTTTGGAATTTTACAATATAGGTGATATTATGGCATTAAAATTCACCATTGAAGAGTTATCAAATCAAAAAAGAGATACATTAGGAAGAAATATTGACGTAACTGTTTTTAGATTAATAAGATTTATGGATTTGGAAAGATATTTAGGAAGAGGGGCTCATGGAGTTATTTACGAATGTGGAAGAGAGCTTGGACTGGCATTAAATCCAAAAAC…
ERCC-00019	Yes	1.46484	210154	0.0003078	652	0.488	25	GGGAATTCCTTTAATGGTTGTACATACTTGACGGATTGCAGTGAGTGTATTCCCGTCCCATCGTATGGGTAACCCATAGGGGCGTGTCATTCAGCACTTCGGATAGTGTTTGACCGCGTCGCTCCCATGTCGCCTTTCAGGAGAAATAGTACAGGCTGCTGGCTCATGTTTCCTTCTACGCTGCACTTGCGGGCATAGAGGTCGGTTGCGATCTATATTCGGAGATAACTATTCACCCAGCGCCACTCGAATATCCCCTCTTCTGAGCAAGAGGCCAATAAATGCTCAAAAACGAGCGATTGTCCAACGACATAAAGGGAGACTGTAAGGTCCTAGCGCTCTGTCTGTTAGTGAGAGCCCTAGGTAAACACGGTCGTTATCCCCTAGAGCGTGAAGCGG…
ERCC-00144	Yes	1.46484	176015	0.0002578	546	0.456	25	GGGAATTCAGCTAGGATAAATTGACCCGTATGAACTGTTGCCGGCTCGGAAATGTTAAGGCTCTGCGCACGCACTTTATCATTCGCAGCCTGTTCTGTCAGCGGGTCAGCCTAGGTTACGGTGGAACCACTCGGTATCGTGCAGACAGGGATCGTAAGGCGATCCAGCCGGTATACCTTAGTCACATATACTATCGTAATATTGGCGGTTGCTGACAAGTAAATACGGCTAAACCGGTCGTTGACCAACCACTCTCGCGGGGGTCATAAATATCACTGAGCCCGGGAAGTACCCCGTGACAGACATACGAAAAGCGTGATAACGTATTCGTAGGTATTATTTCCGTTAGCTGGAGGTAAAGGGGTTCTGGTCCTAGCCGTGTTATGTCTATTTATGAGA…
ERCC-00170	Yes	0.732422	333074	0.000244	1031	0.339	24	GGGAATTCTATTGGTGGAGGGGCACAAGTTGCTGAAGTTGCGAGAGGGGCGATAAGTGAGGCAGACAGGCATAATATAAGAGGGGAGAGAATTAGCGTAGATACTCTTCCAATAGTTGGTGAAGAAAATTTATATGAGGCTGTTAAAGCTGTAGCAACTCTTCCACGAGTAGGAATTTTAGTTTTAGCTGGCTCTTTAATGGGAGGGAAGATAACTGAAGCAGTTAAAGAATTAAAGGAAAAGACTGGCATTCCCGTGATAAGCTTAAAGATGTTTGGCTCTGTTCCTAAGGTTGCTGATTTGGTTGTTGGAGACCCATTGCAGGCAGGGGTTTTAGCTGTTATGGCTATTGCTGAAACAGCAAAATTTGATATAAATAAGGTTAAAGGTAGGGTGCTA…
ERCC-00154	Yes	0.366211	175929	6.44e-05	545	0.501	24	GGGAATTCTCACTAGATCAGAAGTCTCCCACTCGAGACTAATCTTGGACTATCTATGAGCACCTATTGCGCTGTGGAAGATTGCCCCTAGGTCTCTGGCGGCTCCGATTGCGGGATGAACTGGTTGGTCCGAGGAGGCATATAGGAAACGATGGGCACGCGCTATTCAGACGTTATTTGGTATGGAGTAAGAGGCCGGAAACTGGGCTCGATTGATGGATACTGATCAGTCAACTCAAGCGAGGATATCCATACCCACCGACGGTATGGTCATTAATACCCAGTATTGACTAGTCGGAGGTCTAATTTGGAACGTATTCCGCCGCACACACGAGATTCACTTACATGGACGTGAAGATTGATCGCCGGGCGACTATTATTGCACGACCTTCGCCTGCCC…
ERCC-00085	Yes	0.366211	273934	0.0001003	852	0.486	24	GGGAATTCGATTCAGCCTGACGTACATAGACGAGATAGGGTAAGCCTATTGCAAACCTCCGCTTTGCTACTACAAGGACCTCGGAAGTGTGGAGAATCGAACCTACAATTTTGCCAGGATCACGCCGGTTATCTCTTGCAATTCCTAAGATGGAGGATAGTTTTGGAACCCAATATCCCCAGCCTACGGTTTAGGTGCAAGAATAGAGCGTACCAGGCGTCGCCCGCGGCCTTATGTAGTCTGTATTGTTGAATTAGCCTTCTTCAGAGGGCCTAACGCCAGCACAACATGCTTACCTGGCTAATTGACTAAGTGCTACGGTACACAACGACTACGTACGTAGCACACAGTTGAGGTTATCTCTGAGCGCCCCGTTAGAACTGAGGGCTCAATTATAGT…
ERCC-00028	Yes	0.183105	368833	6.75e-05	1144	0.507	24	GGGAATTCGAGCTCAAGAAAGTATTCCATTCCGGCTCATGGTCCCGGCTAGACCTGCAAGATCGAAGGTACTCAATGACACCAGTGACTGAGCGGTCAGCCCGGAAATAGCCAGAAATGTTACCATCCCCGCATGTTACACAAACGTCGGGCTGACGGAACCCATGAGAACCTATGGTGAATAGACAGTAAACGAGCGCAAAGGCGTGCTGCCAAGGGCTCCCACCGAATGTAGAACTGATCTGATTTCCGTGACAGGGAAACGCAATGCGAGGTTCCGCAAGTCCACCTATAATCTGTGACCGCTCGTAGAACATGGTTAGGGCCTGATTCAGTTAAATCAAGCCACCTCTGACAGAACGACGAGTCAGTGGAATCGACTTCACACCTCAGAGTCCAC…
ERCC-00033	Yes	0.0915527	656082	6.01e-05	2036	0.33	22	GGGAATTCGAGCTCGCACGCCCTATTTAACTGGAAACCTTCCAAGATTCGGAGAGCATATAAGTTGGGCCGAAAGCTCAGCTGTGAGCTTTGCAAACTCTGTCTTAGGAGCTAAGACAAATAGAGAAGGTGGGCCATCAGCATTAGCAGCTGCAATTATTGGAAAAACACCATATTATGGATATCACTTAGATGAAAATAGAAAGACAACACATATCATTGAGTTAGATGGACAATTAATCTCTAACTTTAAATATGGAGAGAGTTTTTATGGAGCTTTAGGTTACTTAGTTGGGAAGATTGTTAAGAATGGCATTCCATATTTTGAAAATCTATATAAATTAAATCCAAATAACGATAATTTAAAATCCTTGGGAGCTGCAATGGCTGCAAGTGGTGG…
ERCC-00134	Yes	0.0915527	91205.4	8.4e-06	282	0.319	25	GGGAATTCAGGCTTTGTTATTGGTATTGACTTACAAACAGTTAAGCCATTTGAATATGATAATGTAGTTGCAATAAAAGGAGATTTCACCTTAGAAGAAAATTTGAACAAAATTAGAGAGCTAATTCCAAATGATGAAAAAAAGGTGGATGTGGTTATAAGTGACGCCTCCCCTAATATAAGCGGTTATTGGGATATAGACCACGCTCGTTCAATAGATTTAGTAACTACTGCCTTACAAATAGCTACTGAGATGCTAAAAAAAAAAAAAAAAAAAAAAAAA
ERCC-00147	Yes	0.0457764	333736	1.53e-05	1031	0.366	24	GGGAATTCCCTTGCTTAACCTTAATCTTGCCTTATTACAATATTTTTAGAAAAATAAAAAGTAAAAATAAAAGCAAATCCTTAATCTTTGGTGATATTGATGGAGAGGTATGAAATCCCTAAAGAGATTGGAGAAATAATGTTTGGCTTGTTGTCTCCAGATTACATAAGACAGATGTCAGTTGCTAAGATAGTTACACCAGACACTTATGATGAAGATGGTTATCCAATAGATGGAGGTTTAATGGACACAAGATTGGGAGTTATAGACCCAGGTTTAGTTTGCAAAACATGTGGAGGAAGGATTGGAGAGTGTCCAGGGCATTTTGGGCATATAGAGTTGGCTAAACCAGTAATTCATATAGGATTTGCCAAAACAATATACAAGATATTGAAGGCA…
ERCC-00097	Yes	0.0228882	169800	3.9e-06	531	0.363	25	GGGAATTCCCTTCATAATACCACCAAAATACCAATTCGAAAGTTTTAGCATATTCAAACAATATAAAATCTTCAGATTGGACATTAATTGGGACTGAAAGTCCCAACTTAATGGACGTGTGGTATCCACACCATAAAGGGGCTACGCCCCTCTTGGGATACTCCCCTAATATTGCTAATTTACACCTCCGAGCATAAGCGAGGAGGTGTTAGGTTTTGATGAACCTTTTACTAAAAGGTTCATACCAATAGGAGGTTTCCCCCTATGGTAGTTAAATGTACATTGGATATTCCTTTCTACTCTTTGACATCATCTTTAAATGTTGCTCTGCCAGTTCTTTAAGTTTGTTTTCAATAGCTTCAGCCTCTTTGATGAGATTTTCAATATTTACATTTAGAT…
ERCC-00156	Yes	0.0228882	161810	3.7e-06	502	0.49	24	GGGAATTCCACAAGAATCCCTGCTAGCTGAAGGAGGGTCAAACTATAACACCTTTAGCATTCGTACAGGCAGGCTAAGTGAATACTAACCCACCGGCAGCCCGTTGTAGTAACGTTGACCCCTGGCTCGGAGACATTTGGTGTTGCCTAGTACTAGGTGACTGGTACCGATTCATAGGTTCGCCATTCTCTTATCGAGAGCCCGAGGTAGACTATCTTCCAGATGATGCCATACGTTCACTCAATCGCGCGGCATGCACGGTGGGGCTACGAACTTGCTATCCATAGGCTCTAGATGTGGTAGAAATATGCTGCAGGGGTTCTGTCGAATTTGCTCGGCAACCGTGGCCGTGTATGCTTTCATATCCCGGCGGTGTGATCTAGCCTTCTCGCCATATGA…
ERCC-00123	Yes	0.0114441	327523	3.7e-06	1030	0.357	24	GGGAATTCTTAAGAGAGGAATAATTACTTTTTCATCTTACCCACCAAGTTTTAGTTTTCTTATTCTTTCACTTAATTTTTCGACCTCCTCCTTTGTTAATCTTGTAGCTTTTTTAACCTCCTCCAATTCTTTTTGTAACATTATTACTTTAATCCCCAGTATTATGTTGAGGAGTATGCTAATAGCCACAATTATATACAAAATCATCCTTATCTCCTCCCGAACAATCCTTTAATAAACTTAGATATGAATGATTCTTTCTTCTTCTCAAGTTGTGCTTCATATTTAGCTCCAATTAACTTAGCTGCTATCTCCATGACTGCTTGAGCGGCTGGAGAATCTGGATACATAATAACGAGAGGTGTTCCAAATGCAGCTGCCTTCCTAACATGAGGGTCC…
ERCC-00017	Yes	0.00572205	369654	2.1e-06	1144	0.514	23	GGGAATTCGAGAACTGAAAGTGAGTCCCAACGAGAGAGGTGCATCTGTCCAGTGAGAGCTGACTGTCTGCGACAACACTAGTCGGTCCAGGCATGGATTTCGCGACCTCACAACTTAAGGAGGCGGTAAATCAGATGACAGCGCGACCCTGTAATGGGTGACCTGCTAGTGGAGGTGGCGCGGTGTCCCAGATACAAGGATCTCGATGTAGTACCCTCACATAACTTTGCTCCCTGAAATAACATTCGATCACTCTAATGAATCCCTTAAGCCAGGAGCGTTAGTGTCAAACGCAACGCCCCGGGTTCATGATCCTGGATGGCTGGTCGAACCAGGGAGATGTCACTCTAATAGGTGCCAAATGTACCGCAGAACCTCGTAGGCGTTCGCCCAATTGGA…
ERCC-00083	Yes	0.00143051	329870	5e-07	1036	0.348	23	GGGAATTCGAGCTCGAGTTTATAGTCTTTTTTTGATTGCCTCAACTAATGCCTCCTTTGTAGGAGCTCCAATAAACTCAACATCCCCATTTATTACAATTGTTGGAACTGCCATTATCCCATATTCCATTGCCTTTTGAGGATTCTCCATAACGTTTATGTATTCTACTTCAACAGCATCCGGCATTTCATTTGCTACCTCTTCAACAACTCTTTTAGCTGCAGGACAGTGAGGACACATTGGTGATGTAAAAAGCTCTATCTTTACCTTTGACATACTAACACCTTAAAAACCTCTTAAGTTTATAATAAAAATTTTATCCAAATTTTTATAAATAGTTTTCCAAAAATAGAATATTAAATTATAGGCTAAAAATTAATGACCACATGTCCAAACTTG…
ERCC-00096	Yes	750	359177	0.269383	1115	0.509	24	GGGAATTCAGATAAAACGAATAGCTCGTAACCAAACATGCACAGCGGTCAAACAGTATGTCCCAAGGGGACTTAAGCGCGGTGGCCTCCCCTATCCCCTACGAGGCTACCCGGATCGATGACGCGAATTGGGGACATTCAAATGAGCATCCTAGTCACCGCGTTTAAAATGAACCTGCCGGCTGATCGTTTTTAGGATATTGTGAGTAATATAGATTGGCGCTAGTAGATCACAGAACAACCGCCGCATACGGCCGATTGTCGCAGCCCGGGTCGATTATAACAACGGTGCAATCTCAGCTAAACCGACGCAGTTTTGCTCCTTGGATTCTGAGCCCGGGCATCGCCCCTCGTTTATGAACTAGCCTATCGCAGACGGTATCAACAGGAACATCCTCGT…
ERCC-00171	Yes	187.5	165634	0.0310563	513	0.478	24	GGGAATTCCTGGAGATTGTCTCGTACGGTTAAGAGCCTCCGCCCGTCTCTGGGACTATGGACGGGCACGCTCATATCAGGCTATATTTGGTCCGGGTTATTATCGTCGCGGTTACCGTAATACTTCAGATCAGTTAAGTAGGGCCATATGCCTCGGGAATAAGCTGACGGTGACAAGGTTTCCCCCTAATCGAGACGCTGCAATAACACAGGGGCATACAGTAACCAGGCAAGAGTTCAATCGCTTAGTTTCGTGGCGGGATTTGAGGAAAACTGCGACTGTTCTTTAACCAAACATCCGTGCGATTCGTGCCACTCGTAGACGGCATCTCACAGTCACTGAAGGCTATTAAAGAGTTAGCACCCACCATTGGATGAAGCCCAGGATAAGTGACCCCCC…
ERCC-00009	Yes	46.875	319195	0.0149623	992	0.473	24	GGGAATTCCAATGATAGGCTAGTCTCGCGCAGTACATGGTAGTTCAGCCAATAGATGCCTAGTACGCTGACGGCATTCAGAGTACGCTGATCGGCTTATGACGTATGTGACGCAGCTCTTAGCGCAATGTATGTGCTGTTATCGAAGCCTATGGCTGAGTATGTAACGCTATGGCGTGCTAGTCGTCTCATATACGTCTGATGACCTCGTATCATGTTATAGGGCTGCGAACTGTCGATGATGGTCACGACTCTGTCGATAGCTGTGTGACTCATTCAGAAGGTGTGCAGCCTATATGATACGCAGTCGCATCCTATCTTACGTGTCAGTACTATGTGTGAGTGCTCCGCCCTAGTGCTGATGTATGCCCCATAGTGCTCAGTGGAGTCTCTCTTAGCA…
ERCC-00042	Yes	23.4375	328361	0.007696	1031	0.393	24	GGGAATTCACCAACTCTGGCCTTTGTGTTGCTATTCCCCAAGCACACAATCCAGTATAACATCTTCCACAAACTCTACAGCCAAGAGCAACCATTGCAGCAGTTCCAATATAGACAGCATCTGCTCCTAAAGCTATAGCCTTAAATACATCTGCTGAACATCTGATTCCTCCACTTGCTATGATGCTAATTTCGTTTCTCAAACCTTCCTCTCTCAATCTTTGATCTACTGCGGCAATAGCCATTTCTATTGGGATTCCAACATGGTCTCTGAATACCTTTGGTGCTGCCCCTGTCCCTCCTTTATATCCATCTATAACAACTGCGTCAGCATCACTTGTTGCTATTCCAACAGCAATAGCTGGAGCATTATGGACAGCTGCAATTTTAACAAACACTG…
ERCC-00060	Yes	11.7188	170806	0.0020016	531	0.315	25	GGGAATTCATCGACAATAAACAAAGAAATAGAACTTTTAACACCAGAAGGAAAAATATTTTTGAAGAAAATTGGTTATGTTGATTACTATGAGGCAGGTAGTTTAAAATTAGCTGAAGAAACAGCAAAAAGAGATGAGGACGTTATTATATTAAAAAATCATGGAGTAGTTTGTTTAGGTAAAGATTTGATAGATGCATATATAAAAGTGGAGGTTTTAGAAGAACAAGCTAAACTTACACTTTTAAACCTTCTTGTAAAGAAATAGTGGGGATTTTTAAATTTATTTAACTCTTTCTAATTCACTAACAATACTCCAAATTTGTGTTCTTGTGTGAAGTGGCATGTTTGGGTCGTTGCTAATCTCATCTAAGATGTGGATTGCTGTTGCACTTCTAAC…
ERCC-00035	Yes	5.85938	366990	0.0021503	1138	0.513	24	GGGAATTCGGGAGAGGTATCGTAAAGGTGAATCCTGTGGCTGTAGGAAGCAGTTCATATGACCAACGGGCGCCCTAGGGTATACTCCAGAATCGAATGTTACCAGAAAATAGGGGAACTGGTCGCTCCTAGGTAAGGTTGCCTGTCCCCGCACTGTACGAAGGTCCGGTCAACGGAAGCAGGCACACGCGCTATCTGAGTCCAAATACTTGATCCGGCCGGAAAATTAGAGGTGACGGCTTCCCACTACTGATCTCACTGACGTGCAATCATCCTGTGTCCGGAGCAATGACAGTGTCCAGTCTGTTATGGACGAGCTGGACGATTCACAGATAAGGACAGTCGCCCGGATACCGCAAACTAAATCTTGCCTGCCTCCGAGGGTGTGTGAAGGATAACT…
ERCC-00025	Yes	2.92969	643552	0.0018854	2002	0.501	24	GGGAATTCGGGGTCCATTATAGTGCAGGCGTGGTAAAGTAGCATTAGAACCCTACTACTTAGCCCGCGCAACTCGTCCTATTAAAAGTCGGAAGGATTAGGGAAGTTAACCTCCGTTAGGGCCTCATTGGCGCGCCTCCACGTATCTGTATTCCCGTGTCCCGACTGGCTAATAAGAGATATGGTGCAGCGTGAACGCGGACCGAACTCCGGTGTGCGCCGGTTCATGTTACTCGAAAAATAGACCCTACTTGCGCCATGTCATCTTTCACTACGGGGTAGTCTCTCGGCCAGGCTTTGAATCGCCTCATCCGCTTCTCAATGGTTCTGTCCTGACCTCTGGAGTTAATCTTCGTCTCATAGAGTAACCAGGCGACGCACCACGCCTAGTTGGTACCAC…
ERCC-00051	Yes	2.92969	90967.4	0.0002665	282	0.348	24	GGGAATTCTTACAATAGATGCGTTTAGAGTAGCTGGGGGAATTTTGCTCTTTAAAATAGCTTGGGACATGCTTCACGCAGAAATTCCAAAAACAAAGCACAAACCAGATGAAAGATTAGACCTTGAAGATATTGATAGTATAGTTTATGTCCCATTGGCTATTCCTTTAATCTCTGGCCCTGGAGCTATAACAACAACCATGATTTTGATTAGCAAAACCCAGAGTATCTTAGAGAAAGGGGTTGTTGTTCTCTCTATAAAAAAAAAAAAAAAAAAAAAAAA
ERCC-00053	Yes	1.46484	330582	0.0004843	1031	0.313	24	GGGAATTCACATCTGTATAAAAAACACTACAGGGTGGTAACATGGTTCTATATAAAATTAGAAGATCAAAAAACGATCCCTGTCCATCAATACCTTCAGCGGTAATTATAGGATATTCTGTTGGATTAAAATTAATTACTGGACATGGAGCTCAGAGCTTAAGCAATATGGCTGGTTCTTATGCTGGAAAGGAATTGGGAATTTACGCAATGAATAATGGTTATGAATTTAAGGATATTAAAGATATTGAAAGATTTCTTAACCAGTTAGATTTTGCAAAGATAGAGATGAATGAGGAAGAGGATGAAATTATAGTAAAGATATCAAAATGCAATCTCTGCCCAAAGAGAATTTGTGGCTATGAATTTGAAGGAACAGCATGCCCTTGGGGAGGATTGT…
ERCC-00148	Yes	0.732422	162522	0.000119	502	0.486	24	GGGAATTCCATCTCCATTTGGTCACGTTTACAACCGGAGTAGACGGCCATAGCAGGAGGGGTGTGCGACAGGCAGGAAGCTCTCGCGGGGTCCAAGCATTGCTGCAATGGGCGTCCTTGCTCGATGTTGACCCGAAGCTCTAACTGCATTTCAAGTCCGAATCTCTAGATATCTCGAGAGCCAATGGTTAAGGAAGGGGCGTCAATTTTGCGCGGACACGCTGCAGGATGTAATGATTAAGCCGTAGTTGAATTTATGGAGCGGTGCCCCGGGAAAGGTATAAATCGGAGGCAGGGGTTTACGGCGTCAGGATAGTTCATAGCGTACGCAGAACGAGAACAAGTGAGACGTGTATAGTTGCCATGCTGAGTAGACCTGGCGTCTACCCCTCCAAACGCA…
ERCC-00126	Yes	0.732422	363992	0.0002666	1132	0.506	21	GGGAATTCGAGCTCGGAGACCGACCGCGCATTAGTCAATCATATAGTTCGATAAATGAGACGTCACGGATTTGAGTATCATTTGCTAGAACTGCTTACCTATCTAAACGCTCAGGTATGCCTGCGCTGAGACTCAGCATCTCAATGTGACCGAGCTTGTGACTCCGCATCCTCCTGCAATATACCCATCGGCCCTCACGGGGTAACGTAGCTCTTCTGCGTACACCTGGCTAGAGGGTCCTTACCGGCTGTAAGCTCACTACAATCCAGGTACAGAGTGCGTTAACCGGCCATTAGAGGGCCGCTACACCCGTCAGAATTTAAACGTATGGGCGGCGAAGCGCGATAATGGTTAGACCTTCTTGCAGGGGCAAATAACGATTTTGCGACTGCCCCTTTA…
ERCC-00034	Yes	0.366211	330750	0.0001211	1027	0.492	24	GGGAATTCGGTATTACCCAGCACTCGTATGGCGCCCCATCGTTGTATCAGCAGGAGCATATGTTGCTCTTGATTGTATCACTTCGCGAGAAAGACCCCTTGAATACACGAGCTGCCGTCCGGATAACGATGTAATAGCCTATGGAGGGGAAGTAGTCATGTCTGCGGACTATTGGTAAGAGCACCGCCTCGTCGTACGTGGACACGAAGCTGTTCGGCCGCACGCAAGTACCTCCCACTTAGAAAGCGAATAACCCAACGACCGTGTTCAACCCTGGCCGTCTCTCAACCAGGTATGCAATCAACGACATTGGCCCAGATGTAGGGCCGTCTTGGTGGATTGAAACTCGGATCGATCACGTATGGTCTAGACCTTATACAACACCTGTGCGTGCGTCTG…
ERCC-00150	Yes	0.183105	241739	4.43e-05	751	0.47	24	GGGAATTCAGCTTGATGTGACATCACGTCCCAATCAATTTGGTTTTACTCCCCTCGATTATGCGGAGTTATCAGTAAGAGCGGGTACCGTTCTGCTGAATGCACTATGAGGGCGACCCTTGATCTTCATTCGTTCCATAGATGCAAATACCCGGGTACTAGTTGGCGAAGTTTGGCTAAAGATTGCCCACTTACTAGGTGACTGTTAACTAGAAAGTTGCATGAGGCTGGTAAGTGAGGGGCTCAGTGAAACAGGATACACCGTACCGTGACGATTCCCGTGTGGGCTTGACATTCAGCCAGCCTCCCGCTTGTACAGAGGCAGACTGTCCGATGCCTAGTATGTTCACTATACGATTTCTTGGGCTAGCTAGGTGTCTTGACCCCATATTCCAAAGAT…
ERCC-00067	Yes	0.183105	210062	3.85e-05	652	0.472	24	GGGAATTCGCCGTACTTACACCCTACGTTGCTGATCTCGGCGCTCGTACATTTACACTTGTAGTTGAAGGTCGGGCGATGAGGCGTTCGTTTGGCCAACCTCGTTACATTGCACAAATGCCGGATTTGGCTACTATATATACTCCCTGATCAAGGGTCGAGTTGTCTGTGCATTAGCTCGGAGCTAATGAGCACGTCGGTCACGGACACTGCGAAGCACGACGAAATGGCTCTCATTGCGATTGTGGCCCTTGTTGCAGACAATTGTCAGGCGGGACGGGCCAGGAATGACAATAGAACATTAATCTAATTTACAATTTGACGCCATGACGTATTAAACATTCGGGCATGCAAATCACCGATTTTAAGATCCCCTGTACGGCTGCGTCCACACTAGCAT…
ERCC-00031	Yes	0.0915527	368343	3.37e-05	1146	0.478	24	GGGAATTCGGGAGAAAAGCTTCTTGCCTAGTTACAGCACGAAGATTGGGACCCATCGATCAGCGCCTCCGTGCAATGGCGCCTTGGTACACTCTCTAAAATGCAGTCGGTAGCGGGGCATGTAGTTACTGCGGTGATATTAAGCTAGTGAGTAACCTTATATCGAACTGTCTACCAAATTGATGTATCTACATTAGCCGTACGATGAGACAATGAACCGTGTCTACGCTCGGGAGCATTACCCCTATCATGAGCCTACAAGCACCTGACTAGACCAGGAGACAACTTGAGCGAGACACTAGCGAGAGGTGCCGATATAAGGTACATTGTTGCGGATGTCAACATCGCATTTTTATCCCCTGGCGGGATGCAACTAACACCAGTAATGTCGTTCTCCACG…
ERCC-00109	Yes	0.0457764	175537	8e-06	544	0.456	24	GGGAATTCTAGCGGAGTGTCAAATTTCGGAAGGGGGCCATAATGTTTCTTTACAATCGCACCAGTTAGCGTGGCGTATACCATGTTGTTAACAGCGCCATAAGTGCCTGATCCGCGGGCAAAACTACGCAACACTGTGACTGGGTGCTAGGTCGACGAACAACTGACGCAACTAGATCATGGGAGTGCCCCAAGTAAAAATTGTGTGTCAGGGCAACAAGTGACGATAGCGCGCGTAAATGGTATCATGATTGTGACCTCGGTATCTCTTGTACAGTTTACGTCGACGCGAAGTCTGATCACGTTTAACTAGCTCAGGGGTATTAAATAACCGAAAGGTTCATGTGGATGTGTGAACTTGCAGACAGAATGACCCATAGTCCTTTACCCAGGTAGCTGA…
ERCC-00073	Yes	0.0457764	196569	9e-06	611	0.471	24	GGGAATTCTGTGATAATTTCGACGAGGCGTTACATATTCTGAGAGGGGTGATTAAGTCTGCTTCGGCCTGGGATGGTCTGTCTACGTGTGCGTAGTTCTGTCATAGCGTCGAGGATTCTGAACCTGTCCATAGTATCCTGTAAGCGTCCAATGTACCTATATCGTGGACCCAAAGTCGATACGTCCGATTAAGCGACGTTGGTCTAGGTAACGAATTATACCCTCGGGTTACGAATTATGGCTGTGCCTAACGAATCTGGGACGTGCCTAAGTAATCTGGTCCGCGACTAAGATGTACGGTGATCGTGGACGCTTGACCGGACTTATGCGTCGCCTTCCGAGTTATTGGATGGCGTTCCGTCCTATTGGATACTATTCCGTGCGTGTGCGACACGTTCC…
ERCC-00158	Yes	0.0228882	333345	7.6e-06	1035	0.344	23	GGGAATTCGAGCTCTTTCAACAGATCATGGAACTACGGGAGAAATAAACATTTGGATAGAAAATGTAACATTTAAAAATGATGCAAAATCATATTCCTTTAATTTAACGAATCTTAATATATGGGCAGTAAATAAATCTGCTTATGAGTTGTATTGGAATCCATTTAACAAATCTATCTGGATAGATGGGAGTAATTACACTATAACTCCAAATATTGACATACCTCCAGGAGAAGTATGGAACTCTAAAACCTACAACTTCACATTTAGTGGAGTTCCAATCGTTTGGGCAAACTGCTCATTTACACTGTCAAAAAAAGATTATATCCTTTTAAATGAAGTAAGTCAAATAGGAAGTTCCTATGTTGTTGTTGAGGAGATTTATGTTGTGGGTAGTTA…
ERCC-00104	Yes	0.0114441	651918	7.5e-06	2036	0.329	23	GGGAATTCGAGCTCTGCAATCTCTTCAACAGCCTCTGCTAAGTATTCTGCAGCTGCTCTGCTAACTCTCTCAGCACCAGCCTTTTTCAATATTCTCTCAAATGGTGCAACTGGAAGCTCAGCCATAATACCACCTCACAATAGATTTCCAATAAATACTGTTATAAAATCCTTTATTTAAACTTTTCGGTCATTTTCATTTTTTGTGAAAGTCTTTGGAAAATTTTCCCACACATAAAGAAGGTATTAAAAAGTGTGACACTAAAATTATAAAAAACACTATTTATAATGTATGTCACAAATTTAAAATATAATTTTATGAAAGATAGATAAACATAAATTGGTAGAGTTTAATTGTGATATTTATGATAATTACTATAGCTTCGGGTAAAGGAGGGGT…
ERCC-00142	Yes	0.0114441	161701	1.9e-06	501	0.499	23	GGGAATTCCACCTGTCACATTTCCAATCGGCTCCAGGAAGAGAGAAGTGACGGCTTGATCCTGTAGTAATCCGGGATCGACTTAAGGGGTGCAGCGACCACGGCGGATCGGGCGTCGCAATAGTCCTCCTGTTAGGAGGGTCCTTCTAATGTTAACGCCCGAATATTAGTCATATTTTGCTAGCGCCTATCAGCGTAAGATATGATTTAAGTTACACCAGGAGAGTAGCGAGATAGAACCACTCGTTGGATCGGTCTTTCTTAATTGACTACTATCAGATCCGGCGCATGGCGCTGAGGTCAAACTACATTACAGGCCCTGGTTTCCATGGGTCAGCGCAAGTACAGGCGAGCAGATACAACCTTCCGGAGACTTCGCCTCCACACACCGGAGACCCTA…
ERCC-00138	Yes	0.00572205	330232	1.9e-06	1029	0.33	24	GGGAATTCCCTGCTAAAAGAGGTTGGTTGTATAAGATTTGGAGAATTTATCTTAGCCTCTGGTAAAAAAAGTAACTACTACATAGACATAAAAAAAGCCACCACAAACCCAGAAATTTTAAAGTTAGTTGGAGAAATTATTGCTGAGCAAATAAAGGATGAAGATGTAAAAGTTGCTGGAGTAGAGCTTGGTTCTGTCCCTATAGCTACAGCTGTCTCAATTATTGCTCAAAAACCACTATTAATTGTTAGAAAGAAACCTAAGGATTACGGAACTAAAAATAAGATAGAAGGAGAGCTAAAAGAAGGAGATAAGGTTGTTATTGTGGAGGATGTTACTACAACTGGAGGAAGTGTGCTAAAGGCAGTTAAAGAGATTAGGGAAAATGGTGGAATTGTT…
ERCC-00117	Yes	0.00286102	368369	1.1e-06	1144	0.511	24	GGGAATTCAGATACTATCAGGCGCCTATGGGCAAATCTGGCCTCCAAACTCCGAGTGTCACCGAACCGTAGGAAATTCCTTCCCCAAGCGTGTGCAATACTCGTAGCACACCGGGATAAATAGGAAGGAAACATCCGCGGGTCTTACGGTGAAGCTGTGGGACCGCTTCTGTACACGGCGTCCAATCAAGGGGCTTGGCATTTGGCCCAGATCGAAAGTGTTGAACCACAAACGACTCTATCGGTGACGCCTCCAAGCGCGAAACTCCAGGCAATGGGGAACCGCAGAAAGATGTTCCGCTAGACCGCATTAATACCACATCTGGGCTTAGAAGCCCCTCGGTGCTCCAGGGAGGACGGATCGGAATTAAACGTGATATGGAACTTTAACTGATCAGGC…
ERCC-00075	Yes	0.000715256	328053	2e-07	1031	0.364	24	GGGAATTCTCCTACACGTTCCCTCATCTGAAACCATACAACTACCAACTGGATTTAATGGAGTGCAAACCGTTCCAAACAATGGGCAGTCAGTTGGCAGTTTCTCTCCTCTCAAAATCTTATCACATATACAACCTTTAGGAATTTTCTCTTTAATCTCTGGAATATCCTCATGCTCATAGATGTCAAATTTCTTATACTTCTCCCTCAATCCAAAACCACCATTTTTAACAACTGGGAAACCTCTCCAAGGAACATCTATGCTTTCAAAAACTTCATTTATTATTTTTTGAGCTAAAACATTACCTTCTGGCTTAACTGCTCTAATATATTCATTTTCAACCTTTGCCTCTCCACTGATGACTTGCTTTAAAATCATTATTATAGCCATTAACACATC…
ERCC-00074	No	750	170151	0.127613	530	0.349	24	GGGAATTCTGGACATTAATTAGGGCTGAAAGCCCTAACTTAATGGACGGGAGGTATCCCAATAGGAGGTTTCCTCCTATGGTTTTCAAAACAATCACCATCATGCTATTAATGATATTAAAATCCCAACTATACCAAAGAATATCCCAATTATCCATAAAACTGTAACTAAGTGAGGCTCTCTCATTGGTTTATACTTCAATATAAGCCTTGGTAGGGATAGATAGCCACCTATATAGTATAGCTTCCCATCTTCTTTGAGAGTTGTTGGTTTATGCTCATCCCTACTCATAACCCCAGCACTTAGATATTTTAAAGAGGCATCTATCACATAAGGCATCATTATAACTAAAAATGGGATATATTCCTTATAAACTACTGCTAAGACAGCTAAGAAAGC…
ERCC-00113	No	187.5	273309	0.0512454	848	0.505	23	GGGAATTCACACCGGCGCACGCCACAGGCGTCATACTTCCCAAGAAGCGGCCATAGCCCAGATGCGAGGTGGAAAAGTCACACTAGAGCGACACCAACATCGTTACGCTTACACACCGGACGCTTGGATCAGTGGGAAGTGCTCACGCGCGGAGCCCACTGGGCGAACAGCAACGTTATAACGGCCACTCAGTGGTTCGTCACGCGCAGCCCCGGGTTCGTCCCCTATAAGGGCCTAGTACCTTTCGAGCCCCGCGCGTACTAGGCAGATAAGAACCCTCCAGCTCGGGGCCTCAAACCGATATTCCATGTGGGCCAACTGCCATGTTGTGTCCAGTCGCTATCGGAGTAGCCGCGCTGGTGCCACACGACTACAACCCTCGTAATAGGGCTGCGTGCG…
ERCC-00145	No	46.875	338791	0.0158808	1050	0.444	26	GGGAATTCACTGTCCTTTCATCCATAAGCGGAGAAAGAGGGAATGACATTGTTCTTACACGGCACAAGCAGACAAAATCAACATGGTCATTTAGAAATCGGAGGTGTGGATGCTCTCTATTTAGCGGAGAAATATGGTACACCTCTTTACGTATATGATGTGGCTTTAATACGTGAGCGTGCTAAAAGCTTTAAGCAGGCGTTTATTTCTGCAGGGCTGAAAGCACAGGTGGCATATGCGAGCAAAGCATTCTCATCAGTCGCAATGATTCAGCTCGCTGAGGAAGAGGGACTTTCTTTAGATGTCGTATCCGGAGGAGAGCTATATACGGCTGTTGCAGCAGGCTTTCCGGCAGAACGCATCCACTTTCATGGAAACAATAAGAGCAGGGAAGAACTG…
ERCC-00111	No	23.4375	321970	0.0075462	1002	0.471	24	GGGAATTCGCCCTAAGTTCCGGTCCGCAATTTCGTTTCGTTGGGACGCTTGAAGCGCAAGTAGAAAACGAGATAGGGTGTCCCATCTAAACCGCCGTGCCAATAGCTTTAAAGGCCAGGAAACATTTAATATCCCTAACAAGCACGGTCCACCAACGGCATTACGACTTTACGAGTTCGCAGAACAAAGACTTTGCAACTGCAGGGGAGCCCTTCGATGCATCCGAATGAGGGCGAGCGTCGCAGATTAACTTCGAGCAGTTAACCAGGCAAGGATATTTCCGGCATCAAGCGTTTCTCCCTACTAATATCCTTCCTTATGTCCCGCATTAAACAGCACTCAGCATCTCAAACAATCACAAAACAACCCACCTCATCGTTGACCAGATGATAACGTGGG…
ERCC-00076	No	11.7188	209048	0.0024498	650	0.497	24	GGGAATTCCTCCTCATGTGAGCGGATCACTATCTACAGCTGGTAATACTCTCAGAATTTCTAACTACCAGTCGTAAAGTAGGCGAGCGTTGGTTGGTTCCTCTTGAAGCGAGAGAACCAAGGTGCTGGCTATTGTCCGCCCCGTCTACGGCTAACGCGGGGTTCTGCCATCCCGGTTTAGCGCAGAATAGTATTAGTCGGTCAGTGGACCCCCTCCTGAATATCTATACTTAGCGGCGGATTACCCGGCCCTCTTCATTGTCGAAAGATTGGGAACCGCCTCTGGCTGTCACGCCCCCAGGCCCTAGGTGAGGTACTATGTGAGGTATTTTTTCAATGTTAGATCATCTATGTAGTGGATCTGAGAGATCACGTGGACCAAAGCTGATTGATTACGGGA…
ERCC-00044	No	5.85938	376895	0.0022084	1170	0.501	21	GGGAATTCGAGCTCAGATAGTGACTAGGGTAAATGCCAAGCCGTCTTATAAAAGCGGTAGCGAGAGATCTTAGAACTCCCGGCGAACGCCCCAACTTATGCGATGTCCAGCCCCAAACGGTTGATTAGATCGGTAGCTCCCGAACTAAGAGACCCTAAACGCTATCCGTGGACTGTGTAGGTAGGCCGTCGTCCTAAGTGGCCTCGTGAACTAACGCCTGCTGCTATGTCCCAATGAAGGGTACATGCCCTCTTCCCGTACTACGCCGATACAAAGTCCCGAACGAGCTTACGAAATATAGCGCTTAACCATGGGGCCACCATAGGTGCCTGGTACAGACGTGTCAGACGAGCCCTCGGCTAGCTCATAATTGCGGCCGTTCATATAAACCTCAGCGTC…
ERCC-00162	No	2.92969	169020	0.0004952	531	0.363	24	GGGAATTCCTCCACAGATTCCCATGTGTCCAATTCTGAATATCTTTCCAGCTAAGTGCTTCTGCCCACCAGCAACAACTATGTTGTATTTGTTGCTTAATATACCTCTAAATTTGCTATCTTCAATGCCTTCTGGATATTTTGCTGATGTAACTGTTACTGACCTTGCCCTCTCCTTGGCAAACAACTCTATTCCCATTGCCTCCAAACCAGCCCTTGTTGCTTTTGCTAATCTCTCATGTCTTTTAACCCTATTCTCGATTCCTTCCTCTAAAACTAAATCTAATGCAACATTTAAGGCATAGGTTAAATTAACTGATGGTGTGTATGGGGTTTGTTTTTTCTCTTCATAGTATTTTTTATAAGCCAATAAATCTAAGTAGAAACCAACTTTGTCATC…
ERCC-00071	No	2.92969	208727	0.0006115	650	0.485	24	GGGAATTCCATGCGAGAGGCCTTGAGCCGTTGGCCGATCGCATACAGAGACTATTGCATCAAGGTAACACTTATTAATCCCCATCGTCATAATCGCTAGATTCTAGGTATTTCGGATCTTCCTAGTTATCAGAAACATGTTAATTGGGCTCGGGCGTCTGCGCCAGGCCTTCGTAGTCCATACCACGATCTGTATTTTGCACCTTTCGCTATGCTGAGGTTGTTGACATAAGGATTAACTGCTGTGGTGTGTCATACTCGGCTACCTCCTGGTTTGGCGTCAAACAACTTCCAAGATTATCTCATACTATAAAAAGACGACATGCACCGCCGTCCTTAAGTGCTTACGACAGAGGGTCGTTATCTCTCTCGGTCTCGGTGCGCCTCTTCACGGAGCAGC…
ERCC-00084	No	1.46484	323056	0.0004732	1002	0.503	24	GGGAATTCGCGAATTGTCTGGGGCCTCGTTGTGACTATCCTATTACGGGGATCTCAGGTGTGGTATCCCTGGTTGAGACATTGGACTAGTGTAATTGACAGTCATCGTATGCGGGATACCTCAAGTTGTATTCGAGGGCTTATCGGTGATACTGTGTAATCCCTTCGGCGAAAGATGTATGCGTGAGCATTAAATTTACGTGTTTCCTATATCGGACGCCTAATCTTTACCCGAGAAAGATATCTCTGTAAGTTTTCAAGCAACCGCGTCCTAATGTATATAACTTGGATCATCAGATAGGCCCATTACACTCTTCGGTGCTGCCGATATCCGACGAGCGGGCTTTTCGACTTGATCAGCGCTGTGGGTAGAGCTTGGATAAGCGAGGTCAGTCAAGCG…
ERCC-00099	No	0.732422	440892	0.0003229	1370	0.416	26	GGGAATTCGAGCTCGGTACCGGGGATGCAAATGAAAGAGGAGACATTTTATCTTGTCCGTGAAGATGTATTGCCCGATGCAATGAGAAAAACATTAGAAGTCAAAAAGCTGCTTGATCGAAAAAAAGCAGATTCAGTAGCAGATGCCGTTCAAAAGGTCGATTTAAGTAGAAGTGCGTTTTATAAATACAGGGATGCTGTTTTTCCATTCTACACCATGGTAAAAGAACAAATTATCACACTTTTCTTTCATTTGGAGGATAGGTCAGGTGCGTTATCTCAGCTTCTTCAGGCGGTAGCTGATTCTGGAAGCAACGTTCTTTCCATTCACCAGACCATTCCGCTTCAAGGCAGAGCAAATGTGACACTGTCTATCAGTACGTCGGCATGGAAGAAGACA…
ERCC-00054	No	0.732422	91577.4	6.71e-05	282	0.376	26	GGGAATTCGATAAAATTGGTTTTGCCTTTCAGCAATTCAACTTAATTCCTTTATTAACTGCCTTAGAAAATGTTGAACTTCCACTGATTTTTAAATATAGGGGAGCAATGAGCGGAGAAGAGAGGAGGAAGAGAGCTTTAGAATGCTTAAAGATGGCAGAGTTGGAGGAGAGATTTGCCAATCACAAACCAAATCAGTTGAGTGGAGGGCAACAACAGAGAGTTGCTATAGCGAGGGCTTTGGCAAACAACCCACCAAAAAAAAAAAAAAAAAAAAAAAAAA
ERCC-00157	No	0.366211	331246	0.0001213	1027	0.501	24	GGGAATTCGGTCTTTGTCACCTCCGTCAATTTGTATTAGAACCCGTGAAGGCCCAAGTAACAGGCCCAGGGTTAACATGTACGGAACATACTCCTTCCACGGAAGATTGGGGATGAAAGTTGATACCCAAACTTCATTAACACAAAGGCGATGTGGGCCGAGTACTGTGCTTACACCAACAGGGCGGCTCAACTGGGTTGGTAGCCAGCACTAGCTTATTCACAATTAAGGCCGTATGCATTCTACTGCTTATCCGGTGGTGATTGCAGCCAGGGCGGAAGTGAACACGCTTGTACGATGTGTTTGCATAAGCGGTTACCACAGGCGCTACTCTCGTCGATAGCCGACTACTAATATTCAGCCGGCGCCGGTAGATAGCGAGGCTTTGGGGGTAGCTTT…
ERCC-00143	No	0.183105	254316	4.66e-05	792	0.486	25	GGGAATTCATGCAGCGTAGGTATCGACTCTCACTGTGGAGTCGTCTATGATGTCGTGGAGTCCTCTCAGAGTGCTGTAGGTCCTCATAGGTCGTGCTGTCTCTCTACACGCGTGCGTGAGTCTACATTTCTGCGAGTTGGTGCTCTCACTGCGGTGTCAGTGATCTCTCCGCGTGTGACATGAGTCTAGCTTCGCGGTCATGGTCTATCCCAGCGATGGATGAGACTACTCTGTACTAGATGGTCATGCCTGCGAATGAGTCGTCAGTGCCCACAATGTCTCGATAGTGCGCCGAATGTGTCTGTAATGCCTCGAATGTGTAATCGTCAACTCGTATGTGAAGTGCTAGGCTAGTATTGACATCTACGGGCGGCTATTGACGAACTCTCCGGTATATGC…
ERCC-00039	No	0.183105	240934	4.41e-05	748	0.489	24	GGGAATTCGAGCATGGCCTAACTGAATGCGCCTGCAGTATCTTTCTTAGTATATCAAGATCCGTAATATAACGGTTTGCGCGACTACGGTTACCGTCTTTATAAGTGAACAAAACCGGCTACCAGCATGTCGTATTTCGCCACCCATATAAACCCCACTTCGTCCTCAAGGAATCCAAAAGTCGGACGGCGTGGCTTGTCATCTTCGTCAGAAGGTTCGAAACCAGTAAAAAGACGCGATAGATAGGCCTAAGTGGGCCTCCCCTTTGCCAAAATCACGACGAAGTGACTAGTGCAGGCGTCGTATACTTACTCCTCATGTTCAGCCCACGCTGCATTGGTAGGCTGTTAGAAGCCGTGACCGAACAGGGTATGATGACCTCGCCATGGGCACCCTTGT…
ERCC-00058	No	0.0915527	369160	3.38e-05	1144	0.502	24	GGGAATTCGGGAGAGTAGGGCCCACTTGTCGATTCGTTTGACTAAACATGGAGAAAGCATCCGAGGGTGGGCAGATCCGCCTAAGCAAGGTACCATTTAATCCCGGTCCCACGAAAGAGTTAACCTATACGCTCAGATGGCGCCATGGTGCGTTCGGAGCCACTTTCTGCGAATTGTCCACCACTGCCCTCTCGTGTGATGATCAACATACTATCTTCTGCGGAGACCACCACTCACGTGTGTAGGTGAGCCATGTTGAATCCATCAGGCACCCGTCCCGGCGTATGAGCGTCTGGAGGCTCACCAACAAAACTTACATAAGACCGGAACTCGAGAGTCTGGCATCATCGTGAACAGAGGCACGAGAGTGAGCTGTGAGTCCTGACTGAGCATGTCTCG…
ERCC-00120	No	0.0457764	175217	8e-06	544	0.483	24	GGGAATTCGGCGTCTCACCTGGCTTGATTCAGTTAATGGAGCACTTGTGGGAGTGCCGCGACACAACATCCGCTAGCCTCAGTCGAATGACAAGTTAGAACAGGAGTGGGGCCGATCTCTGCAAACTCCTATTGTCAGGGGTGGTGGACGGTATAGGGTTTTGCGCCTACCTGAATGCAAGGGCTTACCTCCAACGGCTTAGATGTGCCTAGAAGGTACGCCCTTCAGTCAAGACCGGCCCGGCGTTAGTTAAAGCAGGCTTGTCACACATCACGTAGTTCCTGCTGCGTTTTAAGTCATTAGCTCCCAGTAACCCATCAACCATTACCGTATAGACTTATCCGAGTGTGATCAAATAACGCTGAGCCTTATGATCCTCGTCGACCCAACAACCGCCGG…
ERCC-00040	No	0.0457764	242349	1.11e-05	752	0.527	24	GGGAATTCAACTACGATCCCATGAGAACACCTGTAGATACTCAGGTCTCCGCGGACCTACGCCGCGGACGATGATAAAGTCCGAGAAACCACCGGATTGCCCCAACAGACGGCCTAGCCCATCGAACTAGGGAAATGAACTATATCGTAACCAAGCCGGGTAGCTGCGGTGGTGCTAGACTAGATGTTAGCGTTCAGTCGAGCTGTTACGTGTAACGCCATTGAGACCCTTACCCTTTACCGGTCGGCGGATACGTCCAGCTTCGTCACTGCGTTCGAGCCTTCTACACGATCCAAGTTACCAGCGCAGTTTAAGGTACGTCGCTTCGACCAGAACGAGAGTTCGCAGCAAGGGGGAGGAGTTGGATTCTTAGGGAATGAGGCTGAACCTAACTCCTCG…
ERCC-00164	No	0.0228882	327370	7.5e-06	1030	0.372	23	GGGAATTCAGGAGCTCCAGTAGTTTTCCCCTCAAAAATTCCTGATAAGATTTCAACTTTATCCTCTTCTTTTCTTGGTGTTGAGAAGATGCTCTGCCCTGGTCTTCTCCTGTCAAGCTCTTTTTGGATATCCTCTTCAGATAAAGGCAGATTAGTTGGACATCCATCAACAACTGCTCCAACAGCCTTTCCATGACTTTCTCCAAAAACTGTAACTCTAAACATATCCCCATAGGTGTTCATTAATGTCACCAAAAATTTTTAATTGCTTAGTTTTACATTTAAAATAAAAATTAAAATAGTCAAAAAATAAAAAAGGTTTATCTGTAGAGAACATCCAAGTGTGCTGGTTCCTTAACTTTAACTTTCTTTTTCTCCATAATCTTCTCAACTGCCTTTC…
ERCC-00024	No	0.0114441	175740	2e-06	544	0.463	25	GGGAATTCACGGAGGAGCTTTGGCATACTAGGCTAGCGAATCTGCAACTAACGCAAGTTACATCCTAGCTAGCGAAGGGCGTCCCAATTTTCGCTAACCCGACGCGACGCATAAAAAGCGAGAATAACGCCTAAGGGATGTACAATGGATGTTGATTATGCCTTCGGGAATGAGGGATGATTTGCGAAAAACAAGTCAATACCTAACCAAATCCGCTAATGGACACCCGTAATCGTGCCCAAGTTTAACTGGTCGGTAGGTGGCAGGCAAAGCGCTAGTATCCCTAGGCGCGACACTATAAGTTTACAACTGCGAGAATTGACACTATGAGCGCGCATACTGGGGCCAGAATAGGCAATACCATGTGCGTCCCTGTGTGAACAGCTCGCGGCCATCAGA…
ERCC-00016	No	0.0114441	276232	3.2e-06	858	0.486	24	GGGAATTCGAGCTCGTTGTAACGAATGTTAATTTAGGAGGCAAGAGTTTGTGGGCGCGGACTTGCAGCTCGTAACGCTCTAAAAGGGTTATGCCGCTGAGGCGGGACCATAGTCAGGAAGTTTGTCCGATCCGCTCCAGTTGTCAAGAGTAGAGGATTTCGTGTTCGCCGATACTGCCGAAAACGTCATACCGAAGCAATTCTGTCGTCACTCTGTATGTCCGTGCCCCACCTTCGAGTATGAGTTTTAAAGTTCGTGCAGAGACATAGCTCGCGCACTCCCTGTGTGATGCCGGTCGGCCGACACATGCTTCAATGTGCCTTGAACTTGCATTCGAAAGAATGTCCTTATCTTGATCGGCCATTGTAATGCAACGCTCTCCTTTCATTGACACGAGGT…
ERCC-00012	No	0.00572205	322874	1.8e-06	1002	0.509	24	GGGAATTCCGAGAGATGTTTGTAGGTGCGGAATGTGTGCGGTCTACCTTAGCTGTAGTGTGCGATGAACCTACACACAACGTGGTATAGTGGCCGATCTTAGAGTGATCCTATCACTCCTTACGCACCAGAAGGGATCTGCATACCAGGCGGAGAACTTGGAAGGCGGCTAGATCACTGAATTGCGGGAATCGGCATTTCGCATTCTTAGGATCTAAACCTTAGACCTCCGCGTGCGATTGCACCTGCTTGGTACAGAGTTACAAGCCCCCCGCACTTTCTTTGCGGTCGTTAAGAGGGAAATCGCCCAATTAGCAGAGTGTCAGGTGTTACGCGCGATTGAGCCGTCAGAAGAATCGATAGAGCCGCGTCGGGACCTTGATGGTATCTCTGCCTCAGC…
ERCC-00098	No	0.00286102	371581	1.1e-06	1151	0.514	25	GGGAATTCGGAGGTCGCAATTACATCGGTTCCTGTCCCGTAGAGGCTGGAAGGGGCATAAGAAGCAGTGATACCAACGCTCTCCCCCGCGCGTCTCGTGAGAGCAGACCATGAACATCGCAGAGGAGAATCCTGCATGACTGAATGCGCAGAGCAACTGTCACCACGTGGTTAATGAGAAGGCAGAACTCAACAGACAGCTCTGGATCTGCTGCATCCCAGGGCAAGAATCAGGAAAGCAGATGCAGTAACCATAGGCACGTGAAAATGCTCCCGGCCACACTTTGGAGCTATTACCATGGTCGGGCCCAAACATAAGTGGACAGCTAGAACGATTTCTCAAGCCTGGCAACGTGGGTTAGAACTCCAACCCCTCGCACGTAGTATGGCGCTGGAGTAA…
ERCC-00057	No	0.000715256	332835	2e-07	1035	0.499	21	GGGAATTCGAGCTCCTAGTGCATCCTCGTGGCATCATGCGTCTCCTCAGTAGGTCTGCGACTGATCCTAGTGCAATGCGTCTGAGCCTGAGCTACAGCGATATAGCCTGGATTGTGAGCGTATTTGCTGTCAGAACCTCAGCTCATCATGTATGATGCTGTACCATCCTGCGATACTGAAGATGCACCGCTATAATGCGAGGCTCTCCGCTAAAGTGGAAGCTGCTCGTTCTCAATGCGAGCGAGTCGAATCCAATGCCGTAGCTGCGATAACGATGCCGCTGACTCTACGGTAATGCACGATCCTCTACATTGATAGCAGATAGTCTAACGGGATAGCATAAGTGCAAGGCTCCTAGCATGTAGTCACAGGTGCTCAGATATAGTCATCGCTGCAATC…
ERCC-00002	No	750	343774	0.25783	1069	0.514	24	GGGAATTCTCCAGATTACTTCCATTTCCGCCCAAGCTGCTCACAGTATACGGGCGTCGGCATCCAGACCGTCGGCTGATCGTGGTTTTACTAGGCTAGACTAGCGTACGAGCACTATGGTCAGTAATTCCTGGAGGAATAGGTACCAAGAAAAAAACGAACCTTTGGGTTCCAGAGCTGTACGGTCGCACTGAACTCGGATAGGTCTCAGAAAAACGAAATATAGGCTTACGGTAGGTCCGAATGGCACAAAGCTTGTTCCGTTAGCTGGCATAAGATTCCATGCCTAGATGTGATACACGTTTCTGGAAACTGCCTCGTCATGCGACTGTTCCCCGGGGTCAGGGCCGCTGGTATTTGCTGTAAAGAGGGGCGTTGAGTCCGTCCGACTTCACTGCCC…
ERCC-00046	No	187.5	170699	0.0320061	530	0.351	24	GGGAATTCATCTCCTCTAACTTTGGAGAGGTAGGAATGGGAGTATTTGCACTTGTGGTAACGGTATTTGCATTATTGATGGTTTTTACTATGTTGGGTATGCTGTTCGATTTCTTAAAGGACTGAATATTCGGTGGCAGTATGGGATTTCTAAAAATAATGTTAAGAATTTTTGCTGGTTTTTTGCGACGTTGGTGTTGTATTCTATAGCTCCATTATGGCCGTTATATGGAATCATTGGAGTGCCAGTAATTCTACCACGCCTTATATTTAAAGACAAAAAGAAGTGTCTAACAACAACATCCACACTACTACTCCTTGTCATATTTCTTCCTGAATTGCTGATTCTTATTGGATTTCTGATATTTCCTATTGTTATGGGCTATTACATCTCTAAGGA…
ERCC-00003	No	46.875	330141	0.0154754	1031	0.328	24	GGGAATTCCAGCAGCGATTAAGGCAGAGGCGTTTGTATCTGCCATTATAAAGAAGTTTCCTCCAGCAACTCCTTTCTTAATTCCAAACTTAGCTTCAGTTATAAATTCCCCTCCCATGATTGGGATTTTATAAACTTTTCTTCCATATAATTCATCTTTCTTCTCATAACCGTCTCCGAAAAACTTCAACTTAAATCCAACCTTTAACTGCTCATCAGCCATGTCTCCCACAGCATCAAAAATAGCAGTTGTTGGACATGTTAAGACACACTGCCCCAATCTCTCTAACATTTGATGCTCTAACTCTGACTTTTTAGGGTGGCATATCTGTATTATAAATCCTGGTCTTCCATCTGGTGTTTTTGATGGAGGGACATATTTCTCAATTCCTGCTTCTGC…
ERCC-00043	No	23.4375	332733	0.0077984	1031	0.329	24	GGGAATTCAATACCTTTACAAATGCTTTAACAAGAGGAAATTGTGTTTTTGCCAATTTAAGACCTAATTTAATAGTTAAACCATTAACCTTAGTTGTTCCAAGGCATAATATAGAGAGTGAGATACAGGATGAGCTATTTCAGGGAGTTATTCAGTATGCAGTTGCCAAGGCAGTTGCTGATTTAGATTTAGATGAAGATTTAAAGGTTGTTGTCTCTGTTAATGTCCCAGAGGTTCCAATAACCAATTTAAATAAAAGAAAACTCTTCCAATACTTCTATGCCTCAGCAAAGTTAGCTATAAACAGAGCTTTAAATGAATATCCTTCAAAAGAGAAGGTAAAGAAAGAGAAATATAGAGCTTTGCATCCATTAGTTGGATTTAGGGATGTTAGATTGG…
ERCC-00022	No	11.7188	243790	0.0028569	759	0.473	24	GGGAATTCCCCGGGCCAATTGCCTCTATAACTAGAGCTGAGCCCACCATTAAAGCGATTTTTTCGCACTTAGCCGTAATAAATATAATGATCCCGCGGTGTAGTAATTCTACGGAATGCACGGAATGTCATAAGCAGAAGGACGTGATGTGCAACCTACTCCCCTTTCCCAAGTAAATGTACGGGAATTATCGTTTCGTTACCGACAACCATGGGGCCACGTGGCCAGTTTGCCCCTATTAGGTGGATAGGCACTGAGTACAGAATATATAAAGCGTGACGGATGAAAACGCACCCATTGTCACCGATTGTGACTAGTTGACCCTATCACCCCTACTGTGTTCAGACGTCGTTCTACTAAAGGCCCGTGCCGCCGGAAGCTCATTTAAAAAGAACTCGT…
ERCC-00112	No	5.85938	367544	0.0021536	1144	0.471	24	GGGAATTCAGATGCCTGGATAGGTTCAAGTTACGTTTACACCGTTCCCACCCCACTAACCACGACCTTTCTCGCCTTTGTTTTACCAACGCCGGCTAACAGGTCGGGCCCAACTAATATTGTTAAGGCAGGCGTTCTGTACTTACTCGATCGTTCATAGCCCCACGACATAGTTTTTAGTCATTACGTAGCCGTTATAGAAACTCACCTGTTGTAGAAGGTTACAACCAGATCGTCTTACTTATGGCATGCTGGCGTAGACAGGTGCCAATTTGCGGCCAGTACTCGGATGTTCGTGGACTGATCTGGTCCTCTGTTCCCCTGGTGAAAACGTCGCTTCACTCCGGTAAGGGCGAATGTAATGACCGTATTCTAAGGTACGGATCTACACTATGTGCGG…
ERCC-00165	No	2.92969	282400	0.0008273	880	0.5	24	GGGAATTCGATATGCGTTACGTGAGTCTGATAGCAGTTCACTACCTGGATATCTGATCCACTAGCTCGATCATGCTCACCCATAGTTTATCTGCATCACTCGTACTGAAATGCTCACATCGCAGGTAGAGCAGCATCGTAGAGCGTCAAGCTGCATCCTAGCGTCATGAGTCATAGTACCTCATGCTCACGTGATCTACCCTAGCTGACCGCTAATGACGGCAGTGCAACCTGAGATACCGACGGCATACTGTCGTCAACGTCAGGCAATGTGTCCGAACGGCGAGCTACGTCGCCTCACGGAGTAATCGCGTCCCTCTAGGTATAGTGCCGTCGGTTCAGGTCATATGTCGCGGGTTCTGCACATATCACGGACGTATCGCTATCAGACGGACGCTCT…
ERCC-00079	No	2.92969	210368	0.0006163	652	0.494	24	GGGAATTCGATGTTGGAGTTAACGGAGACCCGCCATCGTTTACGAAACAGGTCGCAGATAAATGTGGAGCAGATTTACGTTGAGGGCCTTCTGGGGACCCAAAGGATGAACGGGGTGTTGTTTCAGAGCGAATAGAGCGATCACCAACGCGCACGTCTCTTTTTAAGATTGAGCGGCTAGGTGTTTCCTACAGTAACTCAATTAGCGTGAGCCAAAGGGCGGAGCCACGGGCCAGTAAGCTATTTAGGGTTTACATGGCTCGATACCGAAACGTGACCGGTACGACGTTCATTTCCTCTGCTTTGGAGTTATCAATTCGTGACCCCGATCATCCAGTCCAGAAGTCGCGGCCCGAAGATCAAAGACGCTACTGACTTGGACTGGTACGAGAGCCCGAGA…
ERCC-00078	No	1.46484	322705	0.0004727	1001	0.5	24	GGGAATTCGGGGAATTGGATTTGCAGAGCATATTAGCAAGTTAACGCCGATCACTCTCCGGCAGTTGCTCCATTAAATACGGGCCTTCGCAATCGCGTGTTGTTACACATAATGCCGGTATCCATCTACTATCGCCGCCAGGTGCAAGAAATGCATATCCCGGCCTACCCCCTTAGCAATCGACATTTGTCTTTGCTGGACGCGCATGATTGAGTTATACGGAACTTCGCAAAAGTATTCCCTTTGTGGTCCGTGCGCCATGCTCCTCTGGGCGTAGCTTACAAGGACTAGGCCGTAGCCTGTAATTAGGGAACCGAGCACCAGAGAATCAGGGTCACAGTGTGTGGTAGACGAAATGATCGTGGGCTGAGGGAATTAGGAGGCGCCGGTCCAATAGTC…
ERCC-00163	No	0.732422	177560	0.00013	551	0.466	24	GGGAATTCATAGACTAGCCTGCCGGTCAATAACTGATGACGCGGAGTCAACCTGATAACCCATAGCGGAACAGTCTAACCTACGCGAGATACGTCTTACCGCACATAGGTAACCTATTCGTGACTAGCAGGCCTTATTCCGGTGCTATGAGTATCTTACCTGGTCTAGGTATCTAATTCGTGGGTCGGGTACTACATTCGTGCGATGGGTCCTCGCTTCGTCTATGAGGTCTCGTCTTCGTGAGTGCAATGTATCCGAAGTCGTAGTGATAATATGGAACTAGGCGCGATTTGACGAACGTATGCCGCATATTCGGAACGTCGCCTGGAAATTCGCCACCTAGATCGAAATTATCGGAACTCGTCGCTTATTTACGAACCTTGGGAGCCGTTCCTAAAG…
ERCC-00059	No	0.732422	171362	0.0001255	533	0.48	24	GGGAATTCATTTGATCGTAACTCGGGTGACCAATGACCATATACGGCGTATTAAGGTCGTACCCTCGGTCTCAACTTGTCGTATGGGACTTTCAAGTACCTTAGCTCGTCGGACGCTTTAGATGACTTATCCATAGTCCTAAGTCCGGCGCCGGTTAAGCCGCTATTAGCGTGTGTGGACTCTCTCTAGGAGCGGCTTCGCACAAATTACTGCTCAATCCTAGATACGTTGCGCTCTTTGGTAAACGGCTCAGATCTTAGCACTCGTGCAGTTCTACGATGGCAAGTCGTGCCTCGTTCTCGTGTAGAATATCAGCTAATAGGGTCGGCTCAACAGTGTATCCGGTGGACAAGCACTGACACGCGATGACGTTCGTCAAGAGTCGCATAATCTCAGAAT…
ERCC-00160	No	0.366211	242048	8.86e-05	751	0.457	24	GGGAATTCTCCTTGGTTTGAAATCAAATTACTATAGATTGCATGCAGAAGTAGGGCTTTACAAGTTTGTTCCTAATTCCGTTGAACAATAGCGAATGTATGATGGTCGGTCATTGCCGCAACCCTGAAGCAGTGAGCGTGGTTGAGTAACCACGTACTAGAAGTCCAAGGATGGTTGCAGTAGCTAGCTCAATTGCCATTGCTGGAATAGTGTCGGTAAACCACGCACCGGGGAGCCGCGTTTCGTTGCGATAACCTCATATAGTCCCAGTCTCGGACGCGAGCACCTGCAGCGTAATTAATAAGGTCAGGCTATGATTCACCACCGTGTAGGAGTTATGCGCCTTATCGCGAAGGTAGTTACTCTTGCCAGTGGGCATGAAATTGCGAGCTTGCCCTA…
ERCC-00014	No	0.183105	637893	0.0001168	1977	0.444	20	GGGAATTCGAGCTCGGTACCAAAAGAAGAAGGAAAGTAGAGGAGATCAAGATGTCAAACGAAACAATTAAATTAGTCATTGCGGGACCGCGTGGAAGAATGGGGCAGGAAGCTGTTAAATTGGCAGAACGAACACCACATTTTGACCTTGTAGGGGCCATAGACCATACATACGATCAGCAAAAATTATCTGATGTGATGCCTGTTGAGTCAGATGCTTTCATTTACACAGATATCCTTGCCTGTTTTACAGAAACACAACCGGATGTCTTGATTGATTTAACAACGCCCGAAATCGGAAAAGTACATACAAAAATTGCATTAGAGCACGTAGTCCGTCCAGTTGTCGGAACAACCGGTTTCTCAGAAGCTGATTTAAAAGAGCTCACATCTTTAACAG…
ERCC-00077	No	0.183105	90305.2	1.65e-05	281	0.335	23	GGGAATTCAGTTTTTTCACCTTATGACTTCTCACTCCATACGAAAGACAGATGGTTTGCTCCCAATGAACCCAGAGGGAGTTAAGGTTGATGATTCCCAAGTCCAACATGGAGTTATGCCTATAACGTCATGTTGGACAGACCCCTGTATTGAGCAGACTTAACTTATACTGATATACAGCTAAAATTTGAACAACAAATCTCTTAAATTTATTGTTGAGAATAAAAAGGATACTATCTTATCCAATATTGTATTTCCAAAAAAAAAAAAAAAAAAAAAAA
ERCC-00069	No	0.0915527	369276	3.38e-05	1145	0.502	24	GGGAATTCGGGAGAAGTACCAATATCAGACTCCCGAGACATAAGGGGTGTGCACGGCATGGATGTGTCGCTAACCTCCTGGTCCTATAAAGCAACACTCATGGCACCGTGTGCTGAAGGCTCCAAACGGGTCGATACCAGAAGGGTCGATTCTTTCTTCCAATACATTGTCGGTGTCAATGCTGGAGGCCCAGGAGACGAAATCCTCGGTCAGGTTGTTACTTGAAGGGTTCAACACGAGCTCAAATTTGTCCAGGGGTGGTCACCAGCGGGTCTCGAACAGAGGTGAAACGGGATAAATACCCGAAACATTCATAACCCTGCCAGTCATTATAAGCAAGCCGCTGACTTGGACACCACAACGTGTGGAACCTCAGGTAAGCTGGTCCGGGAATCTTGG…
ERCC-00137	No	0.0457764	175830	8e-06	545	0.495	24	GGGAATTCCAAAGCAAACCTAATGAAGCCAGACACGAGATCACAGAAAATCGCTGACTATCCCGAGTGCGCGGCGAGCTACAATCCAAGATGATTATTTTTTCACGACCGGGCGCTGGTCAGGTATATCGCTGGTACAGATGGCGGCAAGCATCGTTGTCACCACTTCCTTCACGATTTCCGTTAGAGCCGAGTGGTACAGCACGTACGTTATATATGGGAGTACGGACATGCTTCCCACCTCGTCAGCCAAGATGATAGATACCCGTAGCGTGATGGTCTTATAGCTGCTCTGATGGACTTCGAAAGATCACCGTGCAGCTATTCAAAAAAGCAGCCGGGGAAAAGGTGGTCTCGCCCGAAAGCCATGACCTCCGATCACTCCTGGCCGGTAGTCGGT…
ERCC-00013	No	0.0457764	264026	1.21e-05	816	0.429	24	GGGAATTCACCGAGCTCAGATGTGAAGGATCTTCTTGGAGGATTAAAAAAATGATTATCTGTAAAACCCCACGTGAACTTGGTATCATGCGGGAAGCAGGGCGAATCGTGGCTTTAACTCATGAAGAGTTAAAAAAGCACATTAAACCAGGAATCTCGACAAAAGAATTGGATCAAATTGCCGAACGTTTTATTAAGAAGCAGGGTGCAATCCCATCTTTTAGGGGGTATAATGGGTTTCGCGGGAGCATTTGCGTATCAGTTAATGAAGAACTCGTTCACGGCATACCTGGCAGCAGGGTGCTGAAGGACGGTGACATCATCAGTATTGATATCGGTGCTAAATTAAATGGTTATCATGGTGACTCTGCATGGACATATCCGGTAGGAAACATCAGCG…
ERCC-00168	No	0.0228882	329010	7.5e-06	1032	0.343	25	GGGAATTCCCAATGAACTCAGCTATTCTTCTTAACAAATAACTTTCTCCAGAAAATTCAAATGTATCATCTTCAGGATTCCACCTAAAAACATCATGTAATATAATATCATCAATTTTTGGGTCGTATTCAACAATCTCAGTTATACTCTCAGTTCTTCTAACAAATCTTCCTTTATAAATCAATCTAACCTGCATACATATGGCATTTAGTTGTTCAAGCATAATCTTTGGAATGTTCATTGGTTCAGCATTCAACCTCCTTATAACTGCCTCTGGGGATTTTGCGTGTATCGTTGATAACGCCAAATGTCCTGTAGTTATTGCTTGAAATAATATCTTCGCCTCCTCACCTCTAACCTCTCCAACAATTAAATAATCTGGTCTTTGCCTTAAAGCCG…
ERCC-00041	No	0.0114441	369491	4.2e-06	1143	0.456	22	GGGAATTCGAGCTCGGTACCACCGAGCTCAAGATGCGTTAATTATGTGGGTGACGATAAATGAGTGAGCAAAAAGACATGTACGTATTAGGAATTGAAACAAGCTGTGATGAGACTGCTGCAGCTATTGTGAAAAGCGGGAAAGAGATCATTTCAAACGTAGTAGCCTCTCAAATTGAAAGCCATAAGCGCTTCGGAGGCGTTGTTCCGGAAATTGCTTCAAGACATCATGTTGAACAAATCACTTTGGTTATAGAAGAGGCGTTTCGCAAAGCTGGCATGACGTATAGTGATATTGATGCGATTGCAGTAACAGAAGGTCCGGGACTGGTGGGAGCGCTTCTTATCGGAGTGAATGCCGCTAAAGCATTGAGCTTTGCATATAACATTCCGTTAGTAG…
ERCC-00081	No	0.0114441	174934	2e-06	542	0.487	25	GGGAATTCTTTATGCGGGGTGTTGTTGATAAGACTTCCTAGGCACGCGGACCAAGCACGTTAAAGGGAGGTTCGCTCGATCAAGAGATCCATACAGCAGGCTCCTATCAGTCTATCTGACGCCAGTTGCCATTGGACGGGATGTCGAGGGTTTGCGGTGGGGAACGACCATACTTACTGTCATTACGACGTGCGGGGAAATTGAGGTTAAGTTGTTTGCCACCCTACAATAACGAAGAATTTAGCCACCAGTTGGCGTTAGAGTTGTCAAGACGTTGGCGTGATGGGATGAACGTCGCTTAAACGTTGGTTCAGGGCTCCATATATACATCTGCCGTGCCCCCCTTAATCTCCATACAGACCCCCCAGGCGGAATGATAAGTCGATACCAGGACAATGA…
ERCC-00086	No	0.00572205	333180	1.9e-06	1034	0.326	22	GGGAATTCGAGCTCTTTCTCTTGACTTTTTCCATAACTTCCCTAATTGTTCTATAATTCTCTTTCAAAGAGTCCTTATCATAACCAAATACATAAACTCTAACTCTATTTCCTTTTGATTCTATTGTGCAATCAATGTCCATCCTTGATAATCTCTCACAAAGCTCCAAAAGCTCTTCATCACAACTCACTTTTGATGAAATAATCTTTCTCATAGTATCGCCAAAATAATAAAGTAAATTTACAAATTACCATAGCTTATATAATAAAGTTTTGCATGAACAAAAATGTTGTGGTGATATATCATGGACGAATTTGAAATGATAAAGAGAAACACATCTGAAATTATCAGCGAGGAAGAGTTAAGAGAGGTTTTAAAAAAAGATGAAAAATCTGCTTA…
ERCC-00061	No	0.00286102	369066	1.1e-06	1144	0.501	24	GGGAATTCGGAGAAGCTTGGCAAACACTACCGGGCATAGATAAAGACGCGGGGCCAAGCATGCCGACATTGGGATACTTCCATGTTACGGGGCATGGAGGCGCAGCTATCCCACCCTCGTGCGCAAGATGGACAACCGAGCGCGGTAGTAATCGCGAACTGCCAGGCACTTATTGTAGAGGTGAATCGCTAACTAACTCGGTGTAAGTTTCCGTCGATGAACAGGCATCGGAGAGGGCTCTACGGGCCACCCAGTAGTGACGTCAGGAGTGCATAAGGAAGCAGATTGACCGTGGCGCAGACTCGCGATATGAATAAGACTCTAGGGGGTGTACAATTGATCGTTGCGTACGGAATCGTGCGACCTCAAAAGTTAAGCGCGAGGGTCACCTTGCTCCGC…
ERCC-00048	No	0.000715256	322722	2e-07	1000	0.477	24	GGGAATTCTCTGTAAATCCCGTAAACGAGTAGTACGAATCCGGACTTGAATACACGCGTCAATCCCTTTTATATCCTAGAATGGACCGTGTGGACGGCAACTCAGAGATAACGCATATCTATGTGCTCGCTTGCCCATCAAAGAAGAGACGGCGACCAAACGGACGACATATAGTGACATGGTCAACCCGTACGCCTGCTTCGTAAGCCGACGGTCCTTTGAAGAGGCTGGCGAATCATGTCGTTTGTGCTTACTATTACATGCTAGCTTGGTTGGGGCATCTCGGGACAACGTCTATGTACAATAAACACAAAGCCGCGTAGTTATCTTCCGCGAGTTCCGCCCAATACATTGGCGGTGACTTGAGACCGCTAAAATGCACATAGAAGCCTCAAACAT…
Module Long SIRVs: 15 artificial transcripts with unique non-overlapping sequences, corresponding to 3 artifical transcripts for each of 5 length categories (4, 6, 8, 10, and 12 kb).
Long SIRV ID	Target	Concentration (amol/µl)	Full Long SIRV transcript, including poly(A) tail
			MW (g/mol)	Concentration (ng/µl)	Length (nt)	GC	pA length (nt)	Sequence
SIRV4001	No	60	1296658	0.078	4027	0.373	30	GAAGTTAACAAGTAGAATCATTTATCCGGCTAAGAATAATGTGTGGATATTTGATCTGAGTAGTTTATTATCTAGGTTGATGTCTATGGATACCGCCCGTATAGATAAAAGACCTAACTTCTAGATCAATTAATGAGATCTAGATCGTAATCCTTGTTAGTTTCTACTTCTTAAGATGTCTATTGGATCGTTTCCTCCGTTAAATGATTTGGTATACTTAGGAATTACTCTTTGGGATAAGGATTGTTCGTCTAATGAATCTGTATAACTTACTTTGTTTGTTGTATTAACTCTATCTTTTGTATTTGTGTCACTTATCTCTTCCCCTTTCTTCCGTAGAGAAGTGACATATATCTAGACTTATTGTTACCTACTTATCGTAATACAGAGAGTGTTATC…
SIRV4002	No	60	1298798	0.078	4029	0.455	30	GTTCAAGCCGCGAATCGCGGAAGAAGCACAGGCCAGGTTGAACCGCAAGTTATAAACGGTTTAGTCAAAAGGTAAATAAGGTAAGACAGCTTAAGTAAGATGCTTCTAGTAGGCGTGCTGAGCAGACTTAACAGTAAGGCTAGAGTAGAAGGTTGAGCAGTTTAACAGCTGACTCGGTCAGCTCTATCTAGTAATGTTCTACAAGTTTATGTTAAGCCACAGATAGCCGCGCAGCTGCTATCAGAAGATAGTCCCCTCGTTTTGACCGGGCAACAAGCAGCCAGTCACAGCAGCGGACTTAAAGCAGTTATCAAAAGAGCAGTGCGAAGAAGAGCAGGAAGTACGCCTCCTACAGCCGATGTTAACGTAGGCCACTTTGTAGTGCACCAAGTCATTAAC…
SIRV4003	Yes	60	1297217	0.078	4031	0.413	30	GCACCGTTCGTGCAGCCTGGGTTGTCGTGACTAACCGTATAGAAGCTAAAAGAAGTCGAGTTGATTTATCAAAAGTCGCACTAGCCGTTCTCGAAAAAGACAAAAGTTGAGCCGTTAGAACAGTGCTTAATGAAAACTCAGAAGATGACCTTGCCACGAGTTACAAAGAAGGTTAAAGAAGTTAAGGAGGTTTAAATATCTATGACTACCATCAAACCTAACTTGCCTCTCACGAAGCTCCCGTACAACTCGTTCTAGCCTCAGCCTAAAGAAGAAGGCATCCCTTAGTTAACGAACAACTTAAAAACTAGATAGGAGTCTTTCATTTCACGACTCTGGTAGAAGTTATGAAACTTCGTACAATTATAGTTAACATCTTCGACCGTACAGTCTTTGTTG…
SIRV6001	No	60	1938915	0.116	6030	0.408	30	GAGGTTGCAACGAGCAAAGTTATTGTGGCGACAAAAGGTTCGTAAGAACTTGTGTAAGGTCGTCGTTAGAAACAACACCCAGTTAGTTAAGACGAAGTGAAAAACTTTAAAACTTTTTACTCCCCAGCTTGACTCACTGTAGAACCCATTACTTCAAAGGAGGAAGGTGTCCTAAAGGTATAAAACTCGGACTATAGTTTCATAAAGAACAACCATGAGACCACCGTCCATAAGAACTTCTTCGTAAGAAAGGTTAAAAGTCGTTGAGGGTTTCAAGACTACCACTACTGTGAGGAGGTCCATCTGCTGTTCGTCGACGGTATTGTGGTTATCCTAAAAGTCGATCTGCTCAACCGAATACTAGAAGGCAGTTTAGAAAGACTTATAGTAGAAGAGGTC…
SIRV6002	No	60	1931696	0.116	6030	0.393	30	GAACTTGTTCATTCACAAAGAAACTTTTGTTTCTCATTTGATAAAAATGAATGGAACAAGAACGGAAAACATAGCTAACCAAGCCAACCAAACTACCGGGCAACAAAGTATGAATCGACCAGATCTATCTGAAGCACGCCTCAGTAGCCCTACTCTCGACAGAAAGCCGGTAACACAAGCTTCCAAACAGCCAACCACTTCGGTAGTACTTCTTGAAAAGCTAGGCTAACGGTACCAGTAGGCTCTTCCTACACTGATCGCAGGTATCCATCTTATAGCGTGTACTAGAGTAGTACTATGAAGGGTTAACAATCACCATGGAACTGAACAAGAAACTGCCTGTAGAGTGGGCAAAGTAATTCGGTAACCTCGCTTATGACAGAGCCCACAAATTCGTGA…
SIRV6003	Yes	60	1936275	0.116	6030	0.367	30	GTAGAGGACTCCCGACCAGTTATAACTATTAATCAGGTAGACGTAGTAGTTGGAGTATCAGGTGTAGGCACGGCAGGCGACATGAACTAACGTAAAGTCTTCTATTAAGTAAAAGAAGGCTTAGACTTGCTCGTAGTAGACGTAGAAGAAGAGGGTATAGTAGTAGAAGCAGTGATTTATGATGAAGTTTAGGCAATAGTGATAGTTGTTTACGGTATCGTAGTAGCAGAGGTTAATTACTACACAGCAGTAGCAGCAGAAGAAGTTACAGGAGATGCAGTATGTAAGGGTCGCGACTCAAAAACTTGTATAGGCCCTAGAGAAGGAATAGTCTGAGCAGTTGGAGCAGAAGTTGAAGTAGTACTAGAAGTTAAAACTTCACGAGTCTTTTTAACAAGG…
SIRV8001	No	60	2587931	0.155	8031	0.414	30	GAGTCAGGGCGCTCGAAACGTAGTCGAGCTTGGTGACAGAGTTGTGTAGTGGTTCACAAGACCCATTCCGAAGCTACAGAGAATCGTGTTACATCATACCCTTCCCCTTCCTTAGGTTCATTAAGTAAAAGAATATTCCAGAGGAAAGTGGTAGTATATGTATCAGGCGATTTAGTTTTTGTCTAACGAGACGCAGTAGCTCTTCGTCTATATGGTGGTATGCAAAAACGACCTCTTTCGAAGATTGTCAAGCAAAGTTGAAGAGAGCGAGTACCTTGAAGGGTAGCGGCTACTAATCATGTTCAACAACTTCGCCCAACGAGGGCATTCTGACAGCAGAACACGACCGGTTTAAGAGATCGTAAAGTAAGTACAAAGAGTCGTCTAACTGCTGACCAA…
SIRV8002	No	60	2596008	0.156	8030	0.454	30	GCGTAGTGTATCTCTACAAAGTTTAAGTTGGCCTTAGCCACGTTGTTGGAACTCACCTGGGAGCCACGAGTGAAGAGGTCGGAATAACATACGCTGCGTGAACTAGAAAGGTCAGTACAGTCGTCAGTGTGGTACTTAGAAGTATCACATTTGAGGTAACCGTAATCTCTAGAGTCATAGAAGTCACCGTGTTTGCTCAACACAAGGTTACATGGTGAACTGCTTTCCACAACCCAGAGGCCACTACTCTTCGAACGTAAGTTCCCATAGAGGAAGCCACTCCAATTAACCACGTTATAGTGAAACCTTACGACCAAACCGGTAACCCGCAGGGAATTGTTGAGGTTCTCTACGACTTGTAAGGCGTTGCGGTTTAAGCGAAAGGCGAAATTAGCACTA…
SIRV8003	Yes	60	2575076	0.155	8030	0.359	30	GTGCATATCAAGATTATCGCGTAGAAGCAACCGAAGCTATTAAAAACATAACAGCTACGATCATAACGAAACTTACCTAAGGTTCTACAATTAGCTAACTATGGTTCGCAACATACTATAGCGGTTCATAAACTGGTTTACTCCCCCATTAAGATTGCTAAGTTAAAATGAATAACTCAGGTTATCGTATAATTAGTGTAAACAGGATCTCCTTTAAACAGACCATACTATTCCAAATCTTTCGTTACATTACTATCTAGCTTGTTTGGGCATAAAAAGTAAGAAACCTTATGAAAACATATGGACCCCTTTATTGCATTGGGTGCGAGATACTTAACGAAAACCTAGAACCATTTTATAAAGTTAGTTTCTTAGCTACTTTAGGCTTCTCTAATAAGC…
SIRV10001	No	60	3203844	0.192	9971	0.427	30	GTCCTCTTGACGTCCGTTGTGTTCCAAGCGAGAGTTCTATTATTGGTAGTTTAAGGTGTTCTAATGGGTCTCACGACATATATGCCCTCAAACCTACTAACCGTTACTCAAGCAAGACCCTTACGTCGCAGAGTTTTTTCGTGGAATAGTGTAGTCCCAAGTCCGTGGCTAGGTGTTCGAGTAATTAACGAACGAAACTCAACAAAAGACCTCGGAACAGTTCGTTGTTCCTCTGTTCAAGACACATGAGTTGTTATAAGACTGGTATACGACCGTCCATAGATTGGAAGACGTTTTCTCGACGATTGTCTGAAAGAAACTTGCTCACAGAAGGTACTACGGTGTTCGGTATTTATTGTCTAAAACGAAGTCACGCTTGTCTCGAGCTTAAGGTAAGGT…
SIRV10002	Yes	60	3226941	0.194	10031	0.439	30	GACGGGCAGTCCAGGTTGTTGACCTATATACATTAATGGTCTTCGTAGTCAACCTTCTTATCGAGGTAGACCCGGGTTACCGAACGGAAGCAGCAGGAAAAGTTATTAAACAGGCAGCAGTCATTGTTTACTAGGACACCTTAGTCACCGTTCGCTACAAGGCAGCCCTAACCATTAACCTTAGTGTTGTAAAGGTCTGAGTAGTCAACCCTCCCGGAAACAACAACTAAGCAGTCAACCTTGCTCTTGTATTAAAGGTAACAATAGTCACCCTTCTCCCCTAGGTAGAAATCTGTTGCCGAATGGCGAACTTAGGCACCTTTAGCCAAGAGGTAGACCAGGCTCTCGGCTTGGCCAGAGTAGTCATCCTTCACCACATGGTAGACCAGGTGCTTACCA…
SIRV10003	No	60	3215499	0.193	10000	0.366	30	GTTAAAGGTTAGTCGAGAACCGAGCAGAATGATTTAACGAAACATCACAAGTCGGTGGAAAGAAAAAGCTTCCAATTTGAGAATTGATTTCTATATCTGGATAGTTCTAATCGGACGTGCAATGAGTAAAGACAGAACTACCGGAGTTGTAGGGATTAGTTGTTTGATATAAAAGCGAAACTTTGAAGTTATGAACGAAGATTTAGGACACAGTAAAGAAGTCGCCGTTCATTTAACCGGAAGCAGAAGTTACTAAGCTTGAGATAAGAAAAGTAAAGAACAGAGTCGCCTAGATGCAAAAGATTTTGAAATGACTTCAAATAAACCCGTAACTGGGTGACTATATCGCCGGGTGTGCGAAACGACCGGGACAATTAACAGAGTATTCATTTTAATCCT…
SIRV12001	No	60	3884153	0.233	12059	0.385	30	GAATCGACCTACGGTCCAGACATTTCATAACTGCGTTTTAGTCACTTTCGTAAAGCCCATCAAGCGAATATAGCACATGTTGTTGTATTTTAAGTTTTCCTTTACACAGGTTCATAAACCATTAGAAATTAACGCCTAACGGTATGACTAGACCTTACATCAAGTGAACCGAGTACAGATTCTACCTAAGTAATCTTCATTATGGTAGATACTACTGTTTTTGGTCGTATTAAAACAAAAGAGATCGTGCCGCCTGGTCAAAAACATAACAAAGTACCAGAAGCGTTTATGGTAGTCTCTAATGTTAAAGATCAACGGTAACCAGTAATACATGGTATCGCGCTCGTGCAAGTTTTTAAAATCATCTAAGTCGGTGTTCAAAGAATTGCAGACAAAATC…
SIRV12002	No	60	3883603	0.233	12029	0.451	30	GAGACTACGTAAACGTGTTAAGGACCTACTAGGTTGCTTAACACCTATAGGTGCACCGCGTAATCTCGTAGTAGCTAGCCAGAGTTGACGCGGTTTTTGAGCGCAGGGCACCGAAAAAGAAACTGAGCTTTACCACGAGGAAGCCGGCGGTTGAAAAGCAGAAAAAGTCTCTAAAGCATCTCGAGAGCGTGAGCAGCGCTAAGCTAACAGTGAGCCGCTGCCCCTTCAAGCTGCAGTAACATCAGCGGAAGTCGAAGTTGTCATTGTCATGTGCTGCAGCACCGAACAGGCCGTAGTAAATGTCGTTGTGTACTTATCTAAGGCCTCAGAGAGGTGTAACCTAGTAATTACTAGTTTCTCGTGTTTATTCCAGGCAGAACTTGTTTGAACTACGCTCTG…
SIRV12003	Yes	60	3861849	0.232	12030	0.37	30	GATCACATTTCCTATATTGACTAAATTGCATTTAACTAAGTCATCACCATTTTAGTTTCAGGAAGTTGTTCCTATTACGACAGAGATATAAAAATCTTTGTTGTGACCTAGCATTATCAAATTGCAAATGGTATTGAAAGAACTTCGATCGACTATTGGTCAATAGTAGTCAAAGCCTATATCTAAGTTAAGGTAGAGGTTAATGGAAGACCTTTCTATTATATTATCTACACTTTCATGCCGCCTTTCGGACAAGTTGTAGAAGGTGGCTTCCCGGAGAGAAGACAAGGAAAAATTATCCTGGGGGAAATAAACGAAACTAGGTGAGATATTACTATAGTTTTTGCTTTCGCAAGGGACAGAGGAAACGTAAAAGTTCGAAGAAGTTATTAAGTAATT…

## Sheet: Supplementary Data 6
Supplementary Data 6. Summary statistics for sequencing protocol comparison.
Sequencing protocol	Sample	Target genes	Replicate	Total reads	Reads mapped to SIRV reference genome	Reads mapped to SIRV target transcripts	On-target rate (SIRV)	Reads mapped to human reference (hg19) genome	Reads mapped to target splicing factor (SF) genes	On-target rate (SF genes)
Whole transcriptome Direct RNA sequencing	SH-SY5Y cells Total RNA+ SIRV-Set 4 (Lexogen)	NA	1	633144	2709	135	0.0498339	519650	15168	0.0291889
			2	945600	9369	415	0.044295	774641	20531	0.0265039
			3	1037606	9631	428	0.0444398	860967	22784	0.0264633
Whole-transcriptome 1D cDNA sequencing	SH-SY5Y cells Total RNA+ SIRV-Set 4 (Lexogen)	NA	1	8620548	6799	2095	0.308134	5875810	226169	0.0384915
			2	6909344	5212	1543	0.296048	4624980	174346	0.0376966
			3	8253396	6113	1826	0.298708	5610493	209933	0.0374179
TEQUILA-seq (4-h sequencing time)	SH-SY5Y cells Total RNA+ SIRV-Set 4 (Lexogen)	221 SF genes + 46 ERCC transcripts + 5 long SIRV transcripts	1	1142037	13778	9995	0.725432	948992	622515	0.655975
			2	1269628	15446	11114	0.719539	1087692	715546	0.657857
			3	1235449	15827	11520	0.72787	1072237	711119	0.663211
TEQUILA-seq (8-h sequencing time)	SH-SY5Y cells Total RNA+ SIRV-Set 4 (Lexogen)	221 SF genes + 46 ERCC transcripts + 5 long SIRV transcripts	1	1586758	18910	13906	0.735378	1288260	850228	0.659982
			2	1672274	19943	14522	0.728175	1355073	897826	0.662567
			3	1702714	21471	15860	0.738671	1428247	954458	0.668272
TEQUILA-seq (48-h sequencing time)	SH-SY5Y cells Total RNA+ SIRV-Set 4 (Lexogen)	221 SF genes + 46 ERCC transcripts + 5 long SIRV transcripts	1	11865075	120770	90574	0.749971	10423766	6952044	0.666942
			2	7733335	57485	45192	0.786153	6578297	4360132	0.662806
			3	11947989	89160	70068	0.785868	10413839	6848738	0.657657
SIRV-Set 4 target transcripts: See Supplementary Data 5. Target SF genes: Target splicing factor genes; See Supplementary Data 7.
On-target rate: Calculated by dividing the number of reads mapped to targeted genes (mapping quality score ≥ 1) by the total number of reads aligned to the reference genome (hg19) (mapping quality score ≥ 1). Mapping quality scores are based on minimap2 mapping results.

## Sheet: Supplementary Data 7
Supplementary Data 7. Panel of 221 genes encoding human splicing factors (SFs).
Gene list was obtained from Han, H. et al. MBNL proteins repress ES-cell-specific alternative splicing and reprogramming. Nature 498, 241-245 (2013).
HGNC Gene Symbol	Ensembl Gene ID
AQR	ENSG00000021776
BCAS2	ENSG00000116752
BCLAF1	ENSG00000029363
BICC1	ENSG00000122870
BUD13	ENSG00000137656
BUD31	ENSG00000106245
CELF1	ENSG00000149187
CELF2	ENSG00000048740
CELF3	ENSG00000159409
CELF4	ENSG00000101489
CELF5	ENSG00000161082
CELF6	ENSG00000140488
CLASRP	ENSG00000104859
CPSF6	ENSG00000111605
CPSF7	ENSG00000149532
CSTF2	ENSG00000101811
CSTF2T	ENSG00000177613
CWC15	ENSG00000150316
CWC22	ENSG00000163510
CWC25	ENSG00000273559
ELAVL1	ENSG00000066044
ELAVL2	ENSG00000107105
ELAVL3	ENSG00000196361
ELAVL4	ENSG00000162374
ESRP1	ENSG00000104413
ESRP2	ENSG00000103067
EWSR1	ENSG00000182944
FUBP1	ENSG00000162613
FUBP3	ENSG00000107164
FUS	ENSG00000089280
GRSF1	ENSG00000132463
HNRNPA0	ENSG00000177733
HNRNPA1	ENSG00000135486
HNRNPA1L2	ENSG00000139675
HNRNPA2B1	ENSG00000122566
HNRNPA3	ENSG00000170144
HNRNPAB	ENSG00000197451
HNRNPC	ENSG00000092199
HNRNPCL1	ENSG00000179172
HNRNPD	ENSG00000138668
HNRNPDL	ENSG00000152795
HNRNPF	ENSG00000169813
HNRNPH1	ENSG00000169045
HNRNPH2	ENSG00000126945
HNRNPH3	ENSG00000096746
HNRNPK	ENSG00000165119
HNRNPL	ENSG00000104824
HNRNPLL	ENSG00000143889
HNRNPM	ENSG00000099783
HNRNPR	ENSG00000125944
HNRNPU	ENSG00000153187
HNRNPUL1	ENSG00000105323
HNRNPUL2	ENSG00000214753
ISY1	ENSG00000240682
KHDRBS1	ENSG00000121774
KHDRBS2	ENSG00000112232
KHDRBS3	ENSG00000131773
KHSRP	ENSG00000088247
LSM1	ENSG00000175324
LSM10	ENSG00000181817
LSM2	ENSG00000204392
LSM3	ENSG00000170860
LSM4	ENSG00000130520
LSM5	ENSG00000106355
LSM6	ENSG00000164167
LSM7	ENSG00000130332
LSM8	ENSG00000128534
LUC7L	ENSG00000007392
LUC7L2	ENSG00000146963
LUC7L3	ENSG00000108848
MAGOH	ENSG00000162385
MBNL1	ENSG00000152601
MBNL2	ENSG00000139793
MBNL3	ENSG00000076770
MEX3B	ENSG00000183496
MEX3C	ENSG00000176624
MEX3D	ENSG00000181588
MSI1	ENSG00000135097
MSI2	ENSG00000153944
NAA38	ENSG00000183011
NELFE	ENSG00000204356
NOVA1	ENSG00000139910
NOVA2	ENSG00000104967
PCBP1	ENSG00000169564
PCBP2	ENSG00000197111
PCBP3	ENSG00000183570
PCBP4	ENSG00000090097
PNISR	ENSG00000132424
PRPF18	ENSG00000165630
PRPF19	ENSG00000110107
PRPF3	ENSG00000117360
PRPF38A	ENSG00000134748
PRPF38B	ENSG00000134186
PRPF4	ENSG00000136875
PRPF40A	ENSG00000196504
PRPF40B	ENSG00000110844
PRPF4B	ENSG00000112739
PRPF6	ENSG00000101161
PRPF8	ENSG00000174231
PSIP1	ENSG00000164985
PTBP1	ENSG00000011304
PTBP2	ENSG00000117569
PTBP3	ENSG00000119314
PUF60	ENSG00000179950
QKI	ENSG00000112531
RALY	ENSG00000125970
RALYL	ENSG00000184672
RAVER1	ENSG00000161847
RAVER2	ENSG00000162437
RBFOX1	ENSG00000078328
RBFOX2	ENSG00000100320
RBM10	ENSG00000182872
RBM12	ENSG00000244462
RBM12B	ENSG00000183808
RBM14	ENSG00000239306
RBM15	ENSG00000162775
RBM15B	ENSG00000259956
RBM17	ENSG00000134453
RBM18	ENSG00000119446
RBM19	ENSG00000122965
RBM20	ENSG00000203867
RBM22	ENSG00000086589
RBM23	ENSG00000100461
RBM24	ENSG00000112183
RBM25	ENSG00000119707
RBM26	ENSG00000139746
RBM27	ENSG00000091009
RBM28	ENSG00000106344
RBM3	ENSG00000102317
RBM33	ENSG00000184863
RBM34	ENSG00000188739
RBM38	ENSG00000132819
RBM39	ENSG00000131051
RBM4	ENSG00000173933
RBM41	ENSG00000089682
RBM42	ENSG00000126254
RBM43	ENSG00000184898
RBM45	ENSG00000155636
RBM47	ENSG00000163694
RBM4B	ENSG00000173914
RBM5	ENSG00000003756
RBM6	ENSG00000004534
RBM7	ENSG00000076053
RBM8A	ENSG00000265241
RBMS1	ENSG00000153250
RBMS2	ENSG00000076067
RBMS3	ENSG00000144642
RBMX	ENSG00000147274
RBMX2	ENSG00000134597
RBMXL2	ENSG00000170748
RBPMS	ENSG00000157110
RBPMS2	ENSG00000166831
RNPC3	ENSG00000185946
RNPS1	ENSG00000205937
SART1	ENSG00000175467
SART3	ENSG00000075856
SCAF1	ENSG00000126461
SCAF11	ENSG00000139218
SCAF4	ENSG00000156304
SCAF8	ENSG00000213079
SF1	ENSG00000168066
SF3A1	ENSG00000099995
SF3A2	ENSG00000104897
SF3A3	ENSG00000183431
SF3B1	ENSG00000115524
SF3B2	ENSG00000087365
SF3B3	ENSG00000189091
SF3B4	ENSG00000143368
SFPQ	ENSG00000116560
SFSWAP	ENSG00000061936
SLU7	ENSG00000164609
SMNDC1	ENSG00000119953
SMU1	ENSG00000122692
SNRNP200	ENSG00000144028
SNRNP25	ENSG00000161981
SNRNP27	ENSG00000124380
SNRNP35	ENSG00000184209
SNRNP40	ENSG00000060688
SNRNP48	ENSG00000168566
SNRNP70	ENSG00000104852
SNRPA	ENSG00000077312
SNRPA1	ENSG00000131876
SNRPB	ENSG00000125835
SNRPB2	ENSG00000125870
SNRPC	ENSG00000124562
SNRPD1	ENSG00000167088
SNRPD2	ENSG00000125743
SNRPD3	ENSG00000100028
SNRPE	ENSG00000182004
SNRPF	ENSG00000139343
SNRPG	ENSG00000143977
SNRPN	ENSG00000128739
SREK1	ENSG00000153914
SRPK1	ENSG00000096063
SRPK2	ENSG00000135250
SRPK3	ENSG00000184343
SRRM1	ENSG00000133226
SRRM2	ENSG00000167978
SRRM4	ENSG00000139767
SRSF1	ENSG00000136450
SRSF10	ENSG00000188529
SRSF11	ENSG00000116754
SRSF12	ENSG00000154548
SRSF2	ENSG00000161547
SRSF3	ENSG00000112081
SRSF4	ENSG00000116350
SRSF5	ENSG00000100650
SRSF6	ENSG00000124193
SRSF7	ENSG00000115875
SRSF8	ENSG00000263465
SRSF9	ENSG00000111786
SYF2	ENSG00000117614
TIA1	ENSG00000116001
TIAL1	ENSG00000151923
TRA2A	ENSG00000164548
TRA2B	ENSG00000136527
U2AF1	ENSG00000160201
U2AF1L4	ENSG00000161265
U2AF2	ENSG00000063244
U2SURP	ENSG00000163714
UHMK1	ENSG00000152332

## Sheet: Supplementary Data 8
Supplementary Data 8. Summary statistics for short-read RNA-seq of SH-SY5Y cell line.
Sequencing protocol	Cell line	Replicate	Platform	Read format	Total reads	Reads uniquely mapped to reference genome (hg19)
TruSeq Stranded	SH-SY5Y	1	Illumina NovaSeq 6000	150bp pair-end	82875273	47513904
TruSeq Stranded	SH-SY5Y	2	Illumina NovaSeq 6000	150bp pair-end	107673907	62708612
TruSeq Stranded	SH-SY5Y	3	Illumina NovaSeq 6000	150bp pair-end	101882328	62810471

## Sheet: Supplementary Data 9
Supplementary Data 9. Panel of 468 actionable cancer genes.
Gene list was obtained from Fiala, E.M. et al. Prospective pan-cancer germline testing using MSK-IMPACT informs clinical translation in 751 patients with pediatric solid tumors. Nat Cancer 2, 357-365 (2021).
HGNC Gene Symbol	Ensembl Gene ID
ABL1	ENSG00000097007
ABRAXAS1	ENSG00000163322
ACVR1	ENSG00000115170
AGO2	ENSG00000123908
AKT1	ENSG00000142208
AKT2	ENSG00000105221
AKT3	ENSG00000117020
ALK	ENSG00000171094
ALOX12B	ENSG00000179477
AMER1	ENSG00000184675
ANKRD11	ENSG00000167522
APC	ENSG00000134982
AR	ENSG00000169083
ARAF	ENSG00000078061
ARID1A	ENSG00000117713
ARID1B	ENSG00000049618
ARID2	ENSG00000189079
ARID5B	ENSG00000150347
ASXL1	ENSG00000171456
ASXL2	ENSG00000143970
ATM	ENSG00000149311
ATR	ENSG00000175054
ATRX	ENSG00000085224
AURKA	ENSG00000087586
AURKB	ENSG00000178999
AXIN1	ENSG00000103126
AXIN2	ENSG00000168646
AXL	ENSG00000167601
B2M	ENSG00000166710
BABAM1	ENSG00000105393
BAP1	ENSG00000163930
BARD1	ENSG00000138376
BBC3	ENSG00000105327
BCL10	ENSG00000142867
BCL2	ENSG00000171791
BCL2L1	ENSG00000171552
BCL2L11	ENSG00000153094
BCL6	ENSG00000113916
BCOR	ENSG00000183337
BIRC3	ENSG00000023445
BLM	ENSG00000197299
BMPR1A	ENSG00000107779
BRAF	ENSG00000157764
BRCA1	ENSG00000012048
BRCA2	ENSG00000139618
BRD4	ENSG00000141867
BRIP1	ENSG00000136492
BTK	ENSG00000010671
CALR	ENSG00000179218
CARD11	ENSG00000198286
CARM1	ENSG00000142453
CASP8	ENSG00000064012
CBFB	ENSG00000067955
CBL	ENSG00000110395
CCND1	ENSG00000110092
CCND2	ENSG00000118971
CCND3	ENSG00000112576
CCNE1	ENSG00000105173
CCNQ	ENSG00000262919
CD274	ENSG00000120217
CD276	ENSG00000103855
CD79A	ENSG00000105369
CD79B	ENSG00000007312
CDC42	ENSG00000070831
CDC73	ENSG00000134371
CDH1	ENSG00000039068
CDK12	ENSG00000167258
CDK4	ENSG00000135446
CDK6	ENSG00000105810
CDK8	ENSG00000132964
CDKN1A	ENSG00000124762
CDKN1B	ENSG00000111276
CDKN2A	ENSG00000147889
CDKN2B	ENSG00000147883
CDKN2C	ENSG00000123080
CEBPA	ENSG00000245848
CENPA	ENSG00000115163
CHEK1	ENSG00000149554
CHEK2	ENSG00000183765
CIC	ENSG00000079432
COP1	ENSG00000143207
CREBBP	ENSG00000005339
CRKL	ENSG00000099942
CRLF2	ENSG00000205755
CSDE1	ENSG00000009307
CSF1R	ENSG00000182578
CSF3R	ENSG00000119535
CTCF	ENSG00000102974
CTLA4	ENSG00000163599
CTNNB1	ENSG00000168036
CUL3	ENSG00000036257
CXCR4	ENSG00000121966
CYLD	ENSG00000083799
CYSLTR2	ENSG00000152207
DAXX	ENSG00000204209
DCUN1D1	ENSG00000043093
DDR2	ENSG00000162733
DICER1	ENSG00000100697
DIS3	ENSG00000083520
DNAJB1	ENSG00000132002
DNMT1	ENSG00000130816
DNMT3A	ENSG00000119772
DNMT3B	ENSG00000088305
DOT1L	ENSG00000104885
DROSHA	ENSG00000113360
DUSP4	ENSG00000120875
E2F3	ENSG00000112242
EED	ENSG00000074266
EGFL7	ENSG00000172889
EGFR	ENSG00000146648
EIF1AX	ENSG00000173674
EIF4A2	ENSG00000156976
EIF4E	ENSG00000151247
ELF3	ENSG00000163435
ELOC	ENSG00000154582
EP300	ENSG00000100393
EPAS1	ENSG00000116016
EPCAM	ENSG00000119888
EPHA3	ENSG00000044524
EPHA5	ENSG00000145242
EPHA7	ENSG00000135333
EPHB1	ENSG00000154928
ERBB2	ENSG00000141736
ERBB3	ENSG00000065361
ERBB4	ENSG00000178568
ERCC2	ENSG00000104884
ERCC3	ENSG00000163161
ERCC4	ENSG00000175595
ERCC5	ENSG00000134899
ERF	ENSG00000105722
ERG	ENSG00000157554
ERRFI1	ENSG00000116285
ESR1	ENSG00000091831
ETV1	ENSG00000006468
ETV6	ENSG00000139083
EZH1	ENSG00000108799
EZH2	ENSG00000106462
FANCA	ENSG00000187741
FANCC	ENSG00000158169
FAT1	ENSG00000083857
FBXW7	ENSG00000109670
FGF19	ENSG00000162344
FGF3	ENSG00000186895
FGF4	ENSG00000075388
FGFR1	ENSG00000077782
FGFR2	ENSG00000066468
FGFR3	ENSG00000068078
FGFR4	ENSG00000160867
FH	ENSG00000091483
FLCN	ENSG00000154803
FLT1	ENSG00000102755
FLT3	ENSG00000122025
FLT4	ENSG00000037280
FOXA1	ENSG00000129514
FOXL2	ENSG00000183770
FOXO1	ENSG00000150907
FOXP1	ENSG00000114861
FUBP1	ENSG00000162613
FYN	ENSG00000010810
GATA1	ENSG00000102145
GATA2	ENSG00000179348
GATA3	ENSG00000107485
GLI1	ENSG00000111087
GNA11	ENSG00000088256
GNAQ	ENSG00000156052
GNAS	ENSG00000087460
GPS2	ENSG00000132522
GREM1	ENSG00000166923
GRIN2A	ENSG00000183454
GSK3B	ENSG00000082701
H1-2	ENSG00000187837
H2BC5	ENSG00000158373
H3-3A	ENSG00000163041
H3-3B	ENSG00000132475
H3-4	ENSG00000168148
H3-5	ENSG00000188375
H3C1	ENSG00000275714
H3C10	ENSG00000278828
H3C11	ENSG00000275379
H3C12	ENSG00000197153
H3C13	ENSG00000183598
H3C14	ENSG00000203811
H3C2	ENSG00000286522
H3C3	ENSG00000287080
H3C4	ENSG00000197409
H3C6	ENSG00000274750
H3C7	ENSG00000277775
H3C8	ENSG00000273983
HGF	ENSG00000019991
HLA-A	ENSG00000206503
HLA-B	ENSG00000234745
HNF1A	ENSG00000135100
HOXB13	ENSG00000159184
HRAS	ENSG00000174775
ICOSLG	ENSG00000160223
ID3	ENSG00000117318
IDH1	ENSG00000138413
IDH2	ENSG00000182054
IFNGR1	ENSG00000027697
IGF1	ENSG00000017427
IGF1R	ENSG00000140443
IGF2	ENSG00000167244
IKBKE	ENSG00000263528
IKZF1	ENSG00000185811
IL10	ENSG00000136634
IL7R	ENSG00000168685
INHA	ENSG00000123999
INHBA	ENSG00000122641
INPP4A	ENSG00000040933
INPP4B	ENSG00000109452
INPPL1	ENSG00000165458
INSR	ENSG00000171105
IRF4	ENSG00000137265
IRS1	ENSG00000169047
IRS2	ENSG00000185950
JAK1	ENSG00000162434
JAK2	ENSG00000096968
JAK3	ENSG00000105639
JUN	ENSG00000177606
KDM5A	ENSG00000073614
KDM5C	ENSG00000126012
KDM6A	ENSG00000147050
KDR	ENSG00000128052
KEAP1	ENSG00000079999
KIT	ENSG00000157404
KLF4	ENSG00000136826
KMT2A	ENSG00000118058
KMT2B	ENSG00000272333
KMT2C	ENSG00000055609
KMT2D	ENSG00000167548
KMT5A	ENSG00000183955
KNSTRN	ENSG00000128944
KRAS	ENSG00000133703
LATS1	ENSG00000131023
LATS2	ENSG00000150457
LMO1	ENSG00000166407
LYN	ENSG00000254087
MALT1	ENSG00000172175
MAP2K1	ENSG00000169032
MAP2K2	ENSG00000126934
MAP2K4	ENSG00000065559
MAP3K1	ENSG00000095015
MAP3K13	ENSG00000073803
MAP3K14	ENSG00000006062
MAPK1	ENSG00000100030
MAPK3	ENSG00000102882
MAPKAP1	ENSG00000119487
MAX	ENSG00000125952
MCL1	ENSG00000143384
MDC1	ENSG00000137337
MDM2	ENSG00000135679
MDM4	ENSG00000198625
MED12	ENSG00000184634
MEF2B	ENSG00000213999
MEN1	ENSG00000133895
MET	ENSG00000105976
MGA	ENSG00000174197
MITF	ENSG00000187098
MLH1	ENSG00000076242
MPL	ENSG00000117400
MRE11	ENSG00000020922
MSH2	ENSG00000095002
MSH3	ENSG00000113318
MSH6	ENSG00000116062
MSI1	ENSG00000135097
MSI2	ENSG00000153944
MST1	ENSG00000173531
MST1R	ENSG00000164078
MTOR	ENSG00000198793
MUTYH	ENSG00000132781
MYC	ENSG00000136997
MYCL	ENSG00000116990
MYCN	ENSG00000134323
MYD88	ENSG00000172936
MYOD1	ENSG00000129152
NBN	ENSG00000104320
NCOA3	ENSG00000124151
NCOR1	ENSG00000141027
NEGR1	ENSG00000172260
NF1	ENSG00000196712
NF2	ENSG00000186575
NFE2L2	ENSG00000116044
NFKBIA	ENSG00000100906
NKX2-1	ENSG00000136352
NKX3-1	ENSG00000167034
NOTCH1	ENSG00000148400
NOTCH2	ENSG00000134250
NOTCH3	ENSG00000074181
NOTCH4	ENSG00000204301
NPM1	ENSG00000181163
NRAS	ENSG00000213281
NSD1	ENSG00000165671
NSD2	ENSG00000109685
NSD3	ENSG00000147548
NTHL1	ENSG00000065057
NTRK1	ENSG00000198400
NTRK2	ENSG00000148053
NTRK3	ENSG00000140538
NUF2	ENSG00000143228
NUP93	ENSG00000102900
PAK1	ENSG00000149269
PAK5	ENSG00000101349
PALB2	ENSG00000083093
PARP1	ENSG00000143799
PAX5	ENSG00000196092
PBRM1	ENSG00000163939
PDCD1	ENSG00000188389
PDCD1LG2	ENSG00000197646
PDGFRA	ENSG00000134853
PDGFRB	ENSG00000113721
PDPK1	ENSG00000140992
PGR	ENSG00000082175
PHOX2B	ENSG00000109132
PIK3C2G	ENSG00000139144
PIK3C3	ENSG00000078142
PIK3CA	ENSG00000121879
PIK3CB	ENSG00000051382
PIK3CD	ENSG00000171608
PIK3CG	ENSG00000105851
PIK3R1	ENSG00000145675
PIK3R2	ENSG00000105647
PIK3R3	ENSG00000117461
PIM1	ENSG00000137193
PLCG2	ENSG00000197943
PLK2	ENSG00000145632
PMAIP1	ENSG00000141682
PMS1	ENSG00000064933
PMS2	ENSG00000122512
PNRC1	ENSG00000146278
POLD1	ENSG00000062822
POLE	ENSG00000177084
PPARG	ENSG00000132170
PPM1D	ENSG00000170836
PPP2R1A	ENSG00000105568
PPP4R2	ENSG00000163605
PPP6C	ENSG00000119414
PRDM1	ENSG00000057657
PRDM14	ENSG00000147596
PREX2	ENSG00000046889
PRKAR1A	ENSG00000108946
PRKCI	ENSG00000163558
PRKD1	ENSG00000184304
PRKN	ENSG00000185345
PTCH1	ENSG00000185920
PTEN	ENSG00000171862
PTP4A1	ENSG00000112245
PTPN11	ENSG00000179295
PTPRD	ENSG00000153707
PTPRS	ENSG00000105426
PTPRT	ENSG00000196090
RAB35	ENSG00000111737
RAC1	ENSG00000136238
RAC2	ENSG00000128340
RAD21	ENSG00000164754
RAD50	ENSG00000113522
RAD51	ENSG00000051180
RAD51B	ENSG00000182185
RAD51C	ENSG00000108384
RAD51D	ENSG00000185379
RAD52	ENSG00000002016
RAD54L	ENSG00000085999
RAF1	ENSG00000132155
RARA	ENSG00000131759
RASA1	ENSG00000145715
RB1	ENSG00000139687
RBM10	ENSG00000182872
RECQL	ENSG00000004700
RECQL4	ENSG00000160957
REL	ENSG00000162924
RET	ENSG00000165731
RHEB	ENSG00000106615
RHOA	ENSG00000067560
RICTOR	ENSG00000164327
RIT1	ENSG00000143622
RNF43	ENSG00000108375
ROS1	ENSG00000047936
RPS6KA4	ENSG00000162302
RPS6KB2	ENSG00000175634
RPTOR	ENSG00000141564
RRAGC	ENSG00000116954
RRAS	ENSG00000126458
RRAS2	ENSG00000133818
RTEL1	ENSG00000258366
RUNX1	ENSG00000159216
RXRA	ENSG00000186350
RYBP	ENSG00000163602
SDHA	ENSG00000073578
SDHAF2	ENSG00000167985
SDHB	ENSG00000117118
SDHC	ENSG00000143252
SDHD	ENSG00000204370
SESN1	ENSG00000080546
SESN2	ENSG00000130766
SESN3	ENSG00000149212
SETD2	ENSG00000181555
SF3B1	ENSG00000115524
SH2B3	ENSG00000111252
SH2D1A	ENSG00000183918
SHOC2	ENSG00000108061
SHQ1	ENSG00000144736
SLX4	ENSG00000188827
SMAD2	ENSG00000175387
SMAD3	ENSG00000166949
SMAD4	ENSG00000141646
SMARCA4	ENSG00000127616
SMARCB1	ENSG00000099956
SMARCD1	ENSG00000066117
SMO	ENSG00000128602
SMYD3	ENSG00000185420
SOCS1	ENSG00000185338
SOS1	ENSG00000115904
SOX17	ENSG00000164736
SOX2	ENSG00000181449
SOX9	ENSG00000125398
SPEN	ENSG00000065526
SPOP	ENSG00000121067
SPRED1	ENSG00000166068
SRC	ENSG00000197122
SRSF2	ENSG00000161547
STAG2	ENSG00000101972
STAT3	ENSG00000168610
STAT5A	ENSG00000126561
STAT5B	ENSG00000173757
STK11	ENSG00000118046
STK19	ENSG00000204344
STK40	ENSG00000196182
SUFU	ENSG00000107882
SUZ12	ENSG00000178691
SYK	ENSG00000165025
TAP1	ENSG00000168394
TAP2	ENSG00000204267
TBX3	ENSG00000135111
TCF3	ENSG00000071564
TCF7L2	ENSG00000148737
TEK	ENSG00000120156
TENT5C	ENSG00000183508
TERT	ENSG00000164362
TET1	ENSG00000138336
TET2	ENSG00000168769
TGFBR1	ENSG00000106799
TGFBR2	ENSG00000163513
TMEM127	ENSG00000135956
TMPRSS2	ENSG00000184012
TNFAIP3	ENSG00000118503
TNFRSF14	ENSG00000157873
TOP1	ENSG00000198900
TP53	ENSG00000141510
TP53BP1	ENSG00000067369
TP63	ENSG00000073282
TRAF2	ENSG00000127191
TRAF7	ENSG00000131653
TSC1	ENSG00000165699
TSC2	ENSG00000103197
TSHR	ENSG00000165409
U2AF1	ENSG00000160201
UPF1	ENSG00000005007
VEGFA	ENSG00000112715
VHL	ENSG00000134086
VTCN1	ENSG00000134258
WT1	ENSG00000184937
WWTR1	ENSG00000018408
XIAP	ENSG00000101966
XPO1	ENSG00000082898
XRCC2	ENSG00000196584
YAP1	ENSG00000137693
YES1	ENSG00000176105
ZFHX3	ENSG00000140836
ZRSR2	ENSG00000169249

## Sheet: Supplementary Data 10
Supplementary Data 10. Panel of 40 breast cancer cell lines.
Cell lines were obtained from the ATCC Breast Cancer Cell Panel (ATCC, Manassas, VA, USA 30-4500 K™). Of the initial 45 cell lines in the ATCC Panel, 5 non-tumorigenic cell lines were excluded.
Cell line	ATCC catalog number	Lineage subtype	Molecular subtype	Intrinsic subtype
BT-20	HTB-19	Breast Ductal Carcinoma	ER-/HER2-	Basal A
HCC38	CRL-2314	Breast Ductal Carcinoma	ER-/HER2-	Basal A
HCC70	CRL-2315	Breast Ductal Carcinoma	ER-/HER2-	Basal A
HCC1187	CRL-2322	Breast Ductal Carcinoma	ER-/HER2-	Basal A
HCC1569	CRL-2330	Breast Carcinoma	ER-/HER2+	Basal A
HCC1599	CRL-2331	Breast Ductal Carcinoma	ER-/HER2-	Basal A
HCC1806	CRL-2335	Breast Ductal Carcinoma	ER-/HER2-	Basal A
HCC1937	CRL-2336	Breast Ductal Carcinoma	ER-/HER2-	Basal A
HCC1954	CRL-2338	Breast Ductal Carcinoma	ER-/HER2+	Basal A
HCC2157	CRL-2340	Breast Ductal Carcinoma	ER-/HER2-	Basal A
MDA-MB-468	HTB-132	Breast Carcinoma	ER-/HER2-	Basal A
BT-549	HTB-122	Breast Ductal Carcinoma	ER-/HER2-	Basal B
HCC1395	CRL-2324	Breast Ductal Carcinoma	ER-/HER2-	Basal B
Hs-578T	HTB-126	Breast Carcinoma	ER-/HER2-	Basal B
MDA-MB-157	HTB-24	Breast Ductal Carcinoma	ER-/HER2-	Basal B
MDA-MB-231	HTB-26	Breast Carcinoma	ER-/HER2-	Basal B
MDA-MB-436	HTB-130	Breast Carcinoma	ER-/HER2-	Basal B
DU4475	HTB-123	Breast Carcinoma	ER-/HER2-	Basal B
AU-565	CRL-2351	Breast Adenocarcinoma	ER-/HER2+	HER2 enriched
BT-474	HTB-20	Breast Ductal Carcinoma	ER+/HER2+	HER2 enriched
HCC202	CRL-2316	Breast Ductal Carcinoma	ER-/HER2+	HER2 enriched
HCC1419	CRL-2326	Breast Ductal Carcinoma	ER+/HER2+	HER2 enriched
MDA-MB-175-VII	HTB-25	Breast Ductal Carcinoma	ER+/HER2-	HER2 enriched
MDA-MB-361	HTB-27	Breast Carcinoma	ER+/HER2+	HER2 enriched
MDA-MB-415	HTB-128	Breast Carcinoma	ER+/HER2-	HER2 enriched
MDA-MB-453	HTB-131	Breast Carcinoma	ER-/HER2+	HER2 enriched
SK-BR-3	HTB-30	Breast Carcinoma	ER-/HER2+	HER2 enriched
UACC-893	CRL-1902	Breast Ductal Carcinoma	ER-/HER2+	HER2 enriched
ZR-75-30	CRL-1504	Breast Ductal Carcinoma	ER+/HER2+	HER2 enriched
HCC2218	CRL-2343	Breast Ductal Carcinoma	ER-/HER2+	HER2 enriched
MDA-kb2	CRL-2713	Breast Carcinoma	ER-/HER2+	HER2 enriched
BT-483	HTB-121	Breast Ductal Carcinoma	ER+/HER2-	Luminal
CAMA-1	HTB-21	Breast Carcinoma	ER+/HER2-	Luminal
HCC1428	CRL-2327	Breast Carcinoma	ER+/HER2-	Luminal
HCC1500	CRL-2329	Breast Ductal Carcinoma	ER+/HER2-	Luminal
MCF7	HTB-22	Breast Carcinoma	ER+/HER2-	Luminal
MDA-MB-134-VI	HTB-23	Breast Ductal Carcinoma	ER+/HER2-	Luminal
T47D	HTB-133	Breast Ductal Carcinoma	ER+/HER2-	Luminal
UACC-812	CRL-1897	Breast Ductal Carcinoma	ER+/HER2+	Luminal
ZR-75-1	CRL-1500	Breast Ductal Carcinoma	ER+/HER2-	Luminal

[truncated: 5 more sheets: Supplementary Data 11, Supplementary Data 12, Supplementary Data 13, Supplementary Data 14, Supplementary Data 15]
