# Supplementary material for: TEQUILA-seq: a versatile and low-cost method for targeted long-read RNA sequencing
Source: Nat Commun. 2023 Aug 8;14:4760. doi: 10.1038/s41467-023-40083-6 (PMC10409798; doi:10.1038/s41467-023-40083-6)
Supplement: Supplementary file 6 — Source Data [file 41467_2023_40083_MOESM6_ESM.xlsx]

## Sheet: Fig1c (gene rank)
Rank	Gene symbol	Gene_ID	Replicate #	Percentage_of_mapped_reads	Mean_Percentage	Std_Percentage	Type	Group
1	MALAT1	ENSG00000251562	1	0.878226	0.861196	0.0190926	Non-target	Non-capture control
1	MALAT1	ENSG00000251562	2	0.870826	0.861196	0.0190926	Non-target	Non-capture control
1	MALAT1	ENSG00000251562	3	0.834535	0.861196	0.0190926	Non-target	Non-capture control
2	MBP	ENSG00000197971	1	0.432119	0.425842	0.0081775	Non-target	Non-capture control
2	MBP	ENSG00000197971	2	0.414292	0.425842	0.0081775	Non-target	Non-capture control
2	MBP	ENSG00000197971	3	0.431116	0.425842	0.0081775	Non-target	Non-capture control
3	CALM1	ENSG00000198668	1	0.406238	0.395367	0.00842498	Non-target	Non-capture control
3	CALM1	ENSG00000198668	2	0.385708	0.395367	0.00842498	Non-target	Non-capture control
3	CALM1	ENSG00000198668	3	0.394155	0.395367	0.00842498	Non-target	Non-capture control
4	GAPDH	ENSG00000111640	1	0.3662	0.373606	0.0122529	Non-target	Non-capture control
4	GAPDH	ENSG00000111640	2	0.390876	0.373606	0.0122529	Non-target	Non-capture control
4	GAPDH	ENSG00000111640	3	0.363742	0.373606	0.0122529	Non-target	Non-capture control
5	MAP1B	ENSG00000131711	1	0.306814	0.29575	0.0122742	Non-target	Non-capture control
5	MAP1B	ENSG00000131711	2	0.278634	0.29575	0.0122742	Non-target	Non-capture control
5	MAP1B	ENSG00000131711	3	0.3018	0.29575	0.0122742	Non-target	Non-capture control
6	FTH1	ENSG00000167996	1	0.282873	0.272979	0.00963169	Non-target	Non-capture control
6	FTH1	ENSG00000167996	2	0.259924	0.272979	0.00963169	Non-target	Non-capture control
6	FTH1	ENSG00000167996	3	0.276141	0.272979	0.00963169	Non-target	Non-capture control
7	ACTB	ENSG00000075624	1	0.240146	0.23408	0.00439013	Non-target	Non-capture control
7	ACTB	ENSG00000075624	2	0.2299	0.23408	0.00439013	Non-target	Non-capture control
7	ACTB	ENSG00000075624	3	0.232195	0.23408	0.00439013	Non-target	Non-capture control
8	CALM2	ENSG00000143933	1	0.216255	0.216849	0.000958266	Non-target	Non-capture control
8	CALM2	ENSG00000143933	2	0.218201	0.216849	0.000958266	Non-target	Non-capture control
8	CALM2	ENSG00000143933	3	0.216091	0.216849	0.000958266	Non-target	Non-capture control
9	CLU	ENSG00000120885	1	0.201792	0.201444	0.0032151	Non-target	Non-capture control
9	CLU	ENSG00000120885	2	0.205196	0.201444	0.0032151	Non-target	Non-capture control
9	CLU	ENSG00000120885	3	0.197344	0.201444	0.0032151	Non-target	Non-capture control
10	SYT1	ENSG00000067715	1	0.191718	0.187381	0.00374784	Non-target	Non-capture control
10	SYT1	ENSG00000067715	2	0.18785	0.187381	0.00374784	Non-target	Non-capture control
10	SYT1	ENSG00000067715	3	0.182574	0.187381	0.00374784	Non-target	Non-capture control
11	PTGDS	ENSG00000107317	1	0.18966	0.182147	0.00574559	Non-target	Non-capture control
11	PTGDS	ENSG00000107317	2	0.17571	0.182147	0.00574559	Non-target	Non-capture control
11	PTGDS	ENSG00000107317	3	0.181071	0.182147	0.00574559	Non-target	Non-capture control
12	SNAP25	ENSG00000132639	1	0.176387	0.174838	0.00288717	Non-target	Non-capture control
12	SNAP25	ENSG00000132639	2	0.170792	0.174838	0.00288717	Non-target	Non-capture control
12	SNAP25	ENSG00000132639	3	0.177336	0.174838	0.00288717	Non-target	Non-capture control
13	CKB	ENSG00000166165	1	0.175366	0.173383	0.00157172	Non-target	Non-capture control
13	CKB	ENSG00000166165	2	0.171522	0.173383	0.00157172	Non-target	Non-capture control
13	CKB	ENSG00000166165	3	0.173261	0.173383	0.00157172	Non-target	Non-capture control
14	CST3	ENSG00000101439	1	0.176795	0.173255	0.00321952	Non-target	Non-capture control
14	CST3	ENSG00000101439	2	0.169006	0.173255	0.00321952	Non-target	Non-capture control
14	CST3	ENSG00000101439	3	0.173965	0.173255	0.00321952	Non-target	Non-capture control
15	PLP1	ENSG00000123560	1	0.171333	0.17077	0.00098168	Non-target	Non-capture control
15	PLP1	ENSG00000123560	2	0.16939	0.17077	0.00098168	Non-target	Non-capture control
15	PLP1	ENSG00000123560	3	0.171588	0.17077	0.00098168	Non-target	Non-capture control
16	TMSB4X	ENSG00000205542	1	0.178089	0.169574	0.00644144	Non-target	Non-capture control
16	TMSB4X	ENSG00000205542	2	0.162513	0.169574	0.00644144	Non-target	Non-capture control
16	TMSB4X	ENSG00000205542	3	0.16812	0.169574	0.00644144	Non-target	Non-capture control
17	PPIA	ENSG00000196262	1	0.157789	0.154543	0.00231471	Non-target	Non-capture control
17	PPIA	ENSG00000196262	2	0.153292	0.154543	0.00231471	Non-target	Non-capture control
17	PPIA	ENSG00000196262	3	0.152549	0.154543	0.00231471	Non-target	Non-capture control
18	CFL1	ENSG00000172757	1	0.154351	0.152005	0.00304897	Non-target	Non-capture control
18	CFL1	ENSG00000172757	2	0.153965	0.152005	0.00304897	Non-target	Non-capture control
18	CFL1	ENSG00000172757	3	0.147699	0.152005	0.00304897	Non-target	Non-capture control
19	NDUFA4	ENSG00000189043	1	0.154488	0.150224	0.00332426	Non-target	Non-capture control
19	NDUFA4	ENSG00000189043	2	0.146377	0.150224	0.00332426	Non-target	Non-capture control
19	NDUFA4	ENSG00000189043	3	0.149809	0.150224	0.00332426	Non-target	Non-capture control
20	FTL	ENSG00000087086	1	0.151272	0.147678	0.00357377	Non-target	Non-capture control
20	FTL	ENSG00000087086	2	0.142804	0.147678	0.00357377	Non-target	Non-capture control
20	FTL	ENSG00000087086	3	0.14896	0.147678	0.00357377	Non-target	Non-capture control
21	TMSB10	ENSG00000034510	1	0.142304	0.137429	0.00362161	Non-target	Non-capture control
21	TMSB10	ENSG00000034510	2	0.136349	0.137429	0.00362161	Non-target	Non-capture control
21	TMSB10	ENSG00000034510	3	0.133632	0.137429	0.00362161	Non-target	Non-capture control
22	PEBP1	ENSG00000089220	1	0.131618	0.127921	0.00310667	Non-target	Non-capture control
22	PEBP1	ENSG00000089220	2	0.124017	0.127921	0.00310667	Non-target	Non-capture control
22	PEBP1	ENSG00000089220	3	0.128127	0.127921	0.00310667	Non-target	Non-capture control
23	TUBB4A	ENSG00000104833	1	0.127024	0.12791	0.00374268	Non-target	Non-capture control
23	TUBB4A	ENSG00000104833	2	0.132872	0.12791	0.00374268	Non-target	Non-capture control
23	TUBB4A	ENSG00000104833	3	0.123834	0.12791	0.00374268	Non-target	Non-capture control
24	TTR	ENSG00000118271	1	0.12568	0.12252	0.00285384	Non-target	Non-capture control
24	TTR	ENSG00000118271	2	0.123114	0.12252	0.00285384	Non-target	Non-capture control
24	TTR	ENSG00000118271	3	0.118765	0.12252	0.00285384	Non-target	Non-capture control
25	TUBA1B	ENSG00000123416	1	0.118805	0.117173	0.002401	Non-target	Non-capture control
25	TUBA1B	ENSG00000123416	2	0.113778	0.117173	0.002401	Non-target	Non-capture control
25	TUBA1B	ENSG00000123416	3	0.118935	0.117173	0.002401	Non-target	Non-capture control
26	VAMP2	ENSG00000220205	1	0.11564	0.114301	0.00155531	Non-target	Non-capture control
26	VAMP2	ENSG00000220205	2	0.115142	0.114301	0.00155531	Non-target	Non-capture control
26	VAMP2	ENSG00000220205	3	0.11212	0.114301	0.00155531	Non-target	Non-capture control
27	CALM3	ENSG00000160014	1	0.112645	0.11007	0.00211784	Non-target	Non-capture control
27	CALM3	ENSG00000160014	2	0.107458	0.11007	0.00211784	Non-target	Non-capture control
27	CALM3	ENSG00000160014	3	0.110107	0.11007	0.00211784	Non-target	Non-capture control
28	ALDOA	ENSG00000149925	1	0.102079	0.100717	0.00201212	Non-target	Non-capture control
28	ALDOA	ENSG00000149925	2	0.0978726	0.100717	0.00201212	Non-target	Non-capture control
28	ALDOA	ENSG00000149925	3	0.102201	0.100717	0.00201212	Non-target	Non-capture control
29	COX4I1	ENSG00000131143	1	0.0999686	0.0953282	0.00336218	Non-target	Non-capture control
29	COX4I1	ENSG00000131143	2	0.0921098	0.0953282	0.00336218	Non-target	Non-capture control
29	COX4I1	ENSG00000131143	3	0.0939064	0.0953282	0.00336218	Non-target	Non-capture control
30	RPL34	ENSG00000109475	1	0.0928559	0.0928254	0.004808	Non-target	Non-capture control
30	RPL34	ENSG00000109475	2	0.0986986	0.0928254	0.004808	Non-target	Non-capture control
30	RPL34	ENSG00000109475	3	0.0869216	0.0928254	0.004808	Non-target	Non-capture control
1	RBFOX1	ENSG00000078328	1	22.5965	23.0353	0.384211	Target	xGen Lockdown (IDT)
1	RBFOX1	ENSG00000078328	2	22.9771	23.0353	0.384211	Target	xGen Lockdown (IDT)
1	RBFOX1	ENSG00000078328	3	23.5322	23.0353	0.384211	Target	xGen Lockdown (IDT)
2	NRXN1	ENSG00000179915	1	15.6328	15.9209	0.336084	Target	xGen Lockdown (IDT)
2	NRXN1	ENSG00000179915	2	16.3923	15.9209	0.336084	Target	xGen Lockdown (IDT)
2	NRXN1	ENSG00000179915	3	15.7375	15.9209	0.336084	Target	xGen Lockdown (IDT)
3	MAPT	ENSG00000186868	1	13.8252	14.0423	0.176391	Target	xGen Lockdown (IDT)
3	MAPT	ENSG00000186868	2	14.0446	14.0423	0.176391	Target	xGen Lockdown (IDT)
3	MAPT	ENSG00000186868	3	14.2572	14.0423	0.176391	Target	xGen Lockdown (IDT)
4	GRIN1	ENSG00000176884	1	9.99882	9.70002	0.351703	Target	xGen Lockdown (IDT)
4	GRIN1	ENSG00000176884	2	9.20626	9.70002	0.351703	Target	xGen Lockdown (IDT)
4	GRIN1	ENSG00000176884	3	9.89497	9.70002	0.351703	Target	xGen Lockdown (IDT)
5	DLG4	ENSG00000132535	1	8.10637	7.90606	0.183206	Target	xGen Lockdown (IDT)
5	DLG4	ENSG00000132535	2	7.66359	7.90606	0.183206	Target	xGen Lockdown (IDT)
5	DLG4	ENSG00000132535	3	7.9482	7.90606	0.183206	Target	xGen Lockdown (IDT)
6	SCN8A	ENSG00000196876	1	7.44491	7.4655	0.0809648	Target	xGen Lockdown (IDT)
6	SCN8A	ENSG00000196876	2	7.57334	7.4655	0.0809648	Target	xGen Lockdown (IDT)
6	SCN8A	ENSG00000196876	3	7.37825	7.4655	0.0809648	Target	xGen Lockdown (IDT)
7	NUMB	ENSG00000133961	1	3.2074	3.18138	0.034827	Target	xGen Lockdown (IDT)
7	NUMB	ENSG00000133961	2	3.20458	3.18138	0.034827	Target	xGen Lockdown (IDT)
7	NUMB	ENSG00000133961	3	3.13215	3.18138	0.034827	Target	xGen Lockdown (IDT)
8	HTT	ENSG00000197386	1	2.51819	2.54023	0.017671	Target	xGen Lockdown (IDT)
8	HTT	ENSG00000197386	2	2.54106	2.54023	0.017671	Target	xGen Lockdown (IDT)
8	HTT	ENSG00000197386	3	2.56145	2.54023	0.017671	Target	xGen Lockdown (IDT)
9	RPL14	ENSG00000188846	1	1.93127	1.99997	0.0885592	Non-target	xGen Lockdown (IDT)
9	RPL14	ENSG00000188846	2	2.12501	1.99997	0.0885592	Non-target	xGen Lockdown (IDT)
9	RPL14	ENSG00000188846	3	1.94362	1.99997	0.0885592	Non-target	xGen Lockdown (IDT)
10	TBP	ENSG00000112592	1	1.90514	1.82758	0.102415	Non-target	xGen Lockdown (IDT)
10	TBP	ENSG00000112592	2	1.68287	1.82758	0.102415	Non-target	xGen Lockdown (IDT)
10	TBP	ENSG00000112592	3	1.89473	1.82758	0.102415	Non-target	xGen Lockdown (IDT)
11	LRP8	ENSG00000157193	1	1.53277	1.5061	0.023818	Target	xGen Lockdown (IDT)
11	LRP8	ENSG00000157193	2	1.47495	1.5061	0.023818	Target	xGen Lockdown (IDT)
11	LRP8	ENSG00000157193	3	1.5106	1.5061	0.023818	Target	xGen Lockdown (IDT)
12	ATXN1	ENSG00000124788	1	1.14134	1.11769	0.0317975	Non-target	xGen Lockdown (IDT)
12	ATXN1	ENSG00000124788	2	1.07274	1.11769	0.0317975	Non-target	xGen Lockdown (IDT)
12	ATXN1	ENSG00000124788	3	1.13898	1.11769	0.0317975	Non-target	xGen Lockdown (IDT)
13	DAB1	ENSG00000173406	1	0.723682	0.741381	0.0125476	Target	xGen Lockdown (IDT)
13	DAB1	ENSG00000173406	2	0.751343	0.741381	0.0125476	Target	xGen Lockdown (IDT)
13	DAB1	ENSG00000173406	3	0.749117	0.741381	0.0125476	Target	xGen Lockdown (IDT)
14	RPL14P1	ENSG00000139239	1	0.739724	0.729225	0.0313699	Non-target	xGen Lockdown (IDT)
14	RPL14P1	ENSG00000139239	2	0.761303	0.729225	0.0313699	Non-target	xGen Lockdown (IDT)
14	RPL14P1	ENSG00000139239	3	0.686646	0.729225	0.0313699	Non-target	xGen Lockdown (IDT)
15	TENM2	ENSG00000145934	1	0.699106	0.70053	0.0119502	Non-target	xGen Lockdown (IDT)
15	TENM2	ENSG00000145934	2	0.686658	0.70053	0.0119502	Non-target	xGen Lockdown (IDT)
15	TENM2	ENSG00000145934	3	0.715826	0.70053	0.0119502	Non-target	xGen Lockdown (IDT)
16	RP11-923I11.3	ENSG00000260122	1	0.601001	0.618179	0.0186823	Non-target	xGen Lockdown (IDT)
16	RP11-923I11.3	ENSG00000260122	2	0.644153	0.618179	0.0186823	Non-target	xGen Lockdown (IDT)
16	RP11-923I11.3	ENSG00000260122	3	0.609383	0.618179	0.0186823	Non-target	xGen Lockdown (IDT)
17	ATXN2	ENSG00000204842	1	0.557042	0.586309	0.0385028	Non-target	xGen Lockdown (IDT)
17	ATXN2	ENSG00000204842	2	0.640707	0.586309	0.0385028	Non-target	xGen Lockdown (IDT)
17	ATXN2	ENSG00000204842	3	0.561176	0.586309	0.0385028	Non-target	xGen Lockdown (IDT)
18	MLLT3	ENSG00000171843	1	0.411406	0.430376	0.0248654	Non-target	xGen Lockdown (IDT)
18	MLLT3	ENSG00000171843	2	0.465503	0.430376	0.0248654	Non-target	xGen Lockdown (IDT)
18	MLLT3	ENSG00000171843	3	0.414217	0.430376	0.0248654	Non-target	xGen Lockdown (IDT)
19	KCNN3	ENSG00000143603	1	0.446038	0.42956	0.0163818	Non-target	xGen Lockdown (IDT)
19	KCNN3	ENSG00000143603	2	0.407218	0.42956	0.0163818	Non-target	xGen Lockdown (IDT)
19	KCNN3	ENSG00000143603	3	0.435425	0.42956	0.0163818	Non-target	xGen Lockdown (IDT)
20	RP5-1024G6.8	ENSG00000270172	1	0.283632	0.282223	0.00372362	Non-target	xGen Lockdown (IDT)
20	RP5-1024G6.8	ENSG00000270172	2	0.277124	0.282223	0.00372362	Non-target	xGen Lockdown (IDT)
20	RP5-1024G6.8	ENSG00000270172	3	0.285913	0.282223	0.00372362	Non-target	xGen Lockdown (IDT)
21	UMAD1	ENSG00000219545	1	0.266928	0.274108	0.00692481	Non-target	xGen Lockdown (IDT)
21	UMAD1	ENSG00000219545	2	0.283466	0.274108	0.00692481	Non-target	xGen Lockdown (IDT)
21	UMAD1	ENSG00000219545	3	0.27193	0.274108	0.00692481	Non-target	xGen Lockdown (IDT)
22	ATN1	ENSG00000111676	1	0.12966	0.128129	0.00119835	Non-target	xGen Lockdown (IDT)
22	ATN1	ENSG00000111676	2	0.126734	0.128129	0.00119835	Non-target	xGen Lockdown (IDT)
22	ATN1	ENSG00000111676	3	0.127993	0.128129	0.00119835	Non-target	xGen Lockdown (IDT)
23	MED15	ENSG00000099917	1	0.109649	0.106192	0.00381989	Non-target	xGen Lockdown (IDT)
23	MED15	ENSG00000099917	2	0.108059	0.106192	0.00381989	Non-target	xGen Lockdown (IDT)
23	MED15	ENSG00000099917	3	0.100868	0.106192	0.00381989	Non-target	xGen Lockdown (IDT)
24	ATXN3	ENSG00000066427	1	0.0938382	0.0999272	0.00571067	Non-target	xGen Lockdown (IDT)
24	ATXN3	ENSG00000066427	2	0.107566	0.0999272	0.00571067	Non-target	xGen Lockdown (IDT)
24	ATXN3	ENSG00000066427	3	0.098377	0.0999272	0.00571067	Non-target	xGen Lockdown (IDT)
25	ASCL1	ENSG00000139352	1	0.0706846	0.071133	0.00411518	Non-target	xGen Lockdown (IDT)
25	ASCL1	ENSG00000139352	2	0.0763822	0.071133	0.00411518	Non-target	xGen Lockdown (IDT)
25	ASCL1	ENSG00000139352	3	0.0663321	0.071133	0.00411518	Non-target	xGen Lockdown (IDT)
26	PAH	ENSG00000171759	1	0.069097	0.06974	0.00391071	Non-target	xGen Lockdown (IDT)
26	PAH	ENSG00000171759	2	0.0748187	0.06974	0.00391071	Non-target	xGen Lockdown (IDT)
26	PAH	ENSG00000171759	3	0.0653044	0.06974	0.00391071	Non-target	xGen Lockdown (IDT)
27	EP400	ENSG00000183495	1	0.0538156	0.0516948	0.00151721	Non-target	xGen Lockdown (IDT)
27	EP400	ENSG00000183495	2	0.0503521	0.0516948	0.00151721	Non-target	xGen Lockdown (IDT)
27	EP400	ENSG00000183495	3	0.0509169	0.0516948	0.00151721	Non-target	xGen Lockdown (IDT)
28	PPP2R2B	ENSG00000156475	1	0.0460426	0.0460016	0.000827014	Non-target	xGen Lockdown (IDT)
28	PPP2R2B	ENSG00000156475	2	0.0469933	0.0460016	0.000827014	Non-target	xGen Lockdown (IDT)
28	PPP2R2B	ENSG00000156475	3	0.0449688	0.0460016	0.000827014	Non-target	xGen Lockdown (IDT)
29	MAGI1	ENSG00000151276	1	0.0428011	0.0428632	0.00275622	Non-target	xGen Lockdown (IDT)
29	MAGI1	ENSG00000151276	2	0.0462695	0.0428632	0.00275622	Non-target	xGen Lockdown (IDT)
29	MAGI1	ENSG00000151276	3	0.039519	0.0428632	0.00275622	Non-target	xGen Lockdown (IDT)
30	SMARCA2	ENSG00000080503	1	0.0385342	0.0371418	0.00140305	Non-target	xGen Lockdown (IDT)
30	SMARCA2	ENSG00000080503	2	0.0376699	0.0371418	0.00140305	Non-target	xGen Lockdown (IDT)
30	SMARCA2	ENSG00000080503	3	0.0352214	0.0371418	0.00140305	Non-target	xGen Lockdown (IDT)
1	RBFOX1	ENSG00000078328	1	23.6236	23.3075	0.698782	Target	TEQUILA-seq
1	RBFOX1	ENSG00000078328	2	23.9604	23.3075	0.698782	Target	TEQUILA-seq
1	RBFOX1	ENSG00000078328	3	22.3386	23.3075	0.698782	Target	TEQUILA-seq
2	NRXN1	ENSG00000179915	1	14.9133	14.8793	0.546542	Target	TEQUILA-seq
2	NRXN1	ENSG00000179915	2	14.1935	14.8793	0.546542	Target	TEQUILA-seq
2	NRXN1	ENSG00000179915	3	15.531	14.8793	0.546542	Target	TEQUILA-seq
3	MAPT	ENSG00000186868	1	13.6851	13.3302	0.643283	Target	TEQUILA-seq
3	MAPT	ENSG00000186868	2	12.4273	13.3302	0.643283	Target	TEQUILA-seq
3	MAPT	ENSG00000186868	3	13.8782	13.3302	0.643283	Target	TEQUILA-seq
4	GRIN1	ENSG00000176884	1	9.99004	9.98513	0.296253	Target	TEQUILA-seq
4	GRIN2	ENSG00000176884	2	10.3455	9.98513	0.296253	Target	TEQUILA-seq
4	GRIN3	ENSG00000176884	3	9.61986	9.98513	0.296253	Target	TEQUILA-seq
5	DLG4	ENSG00000132535	1	7.7356	7.81651	0.381342	Target	TEQUILA-seq
5	DLG4	ENSG00000132535	2	8.31873	7.81651	0.381342	Target	TEQUILA-seq
5	DLG4	ENSG00000132535	3	7.3952	7.81651	0.381342	Target	TEQUILA-seq
6	SCN8A	ENSG00000196876	1	7.38354	7.50528	0.103503	Target	TEQUILA-seq
6	SCN8A	ENSG00000196876	2	7.63654	7.50528	0.103503	Target	TEQUILA-seq
6	SCN8A	ENSG00000196876	3	7.49577	7.50528	0.103503	Target	TEQUILA-seq
7	NUMB	ENSG00000133961	1	3.10887	3.14027	0.0831696	Target	TEQUILA-seq
7	NUMB	ENSG00000133961	2	3.25414	3.14027	0.0831696	Target	TEQUILA-seq
7	NUMB	ENSG00000133961	3	3.05782	3.14027	0.0831696	Target	TEQUILA-seq
8	HTT	ENSG00000197386	1	2.6012	2.52297	0.180189	Target	TEQUILA-seq
8	HTT	ENSG00000197386	2	2.27383	2.52297	0.180189	Target	TEQUILA-seq
8	HTT	ENSG00000197386	3	2.69389	2.52297	0.180189	Target	TEQUILA-seq
9	RPL14	ENSG00000188846	1	2.30377	2.26102	0.27473	Non-target	TEQUILA-seq
9	RPL14	ENSG00000188846	2	1.90521	2.26102	0.27473	Non-target	TEQUILA-seq
9	RPL14	ENSG00000188846	3	2.57407	2.26102	0.27473	Non-target	TEQUILA-seq
10	TBP	ENSG00000112592	1	2.0723	2.20112	0.307782	Non-target	TEQUILA-seq
10	TBP	ENSG00000112592	2	2.62559	2.20112	0.307782	Non-target	TEQUILA-seq
10	TBP	ENSG00000112592	3	1.90546	2.20112	0.307782	Non-target	TEQUILA-seq
11	LRP8	ENSG00000157193	1	1.44811	1.47788	0.0635421	Target	TEQUILA-seq
11	LRP8	ENSG00000157193	2	1.56619	1.47788	0.0635421	Target	TEQUILA-seq
11	LRP8	ENSG00000157193	3	1.41933	1.47788	0.0635421	Target	TEQUILA-seq
12	ATXN1	ENSG00000124788	1	1.15984	1.18179	0.102039	Non-target	TEQUILA-seq
12	ATXN1	ENSG00000124788	2	1.31629	1.18179	0.102039	Non-target	TEQUILA-seq
12	ATXN1	ENSG00000124788	3	1.06926	1.18179	0.102039	Non-target	TEQUILA-seq
13	RPL14P1	ENSG00000139239	1	0.862936	0.862097	0.160624	Non-target	TEQUILA-seq
13	RPL14P1	ENSG00000139239	2	0.664955	0.862097	0.160624	Non-target	TEQUILA-seq
13	RPL14P1	ENSG00000139239	3	1.0584	0.862097	0.160624	Non-target	TEQUILA-seq
14	TENM2	ENSG00000145934	1	0.689472	0.72648	0.0942669	Non-target	TEQUILA-seq
14	TENM2	ENSG00000145934	2	0.855899	0.72648	0.0942669	Non-target	TEQUILA-seq
14	TENM2	ENSG00000145934	3	0.634069	0.72648	0.0942669	Non-target	TEQUILA-seq
15	DAB1	ENSG00000173406	1	0.699859	0.710362	0.011465	Target	TEQUILA-seq
15	DAB1	ENSG00000173406	2	0.726311	0.710362	0.011465	Target	TEQUILA-seq
15	DAB1	ENSG00000173406	3	0.704917	0.710362	0.011465	Target	TEQUILA-seq
16	RP11-923I11.3	ENSG00000260122	1	0.606354	0.616768	0.0122811	Non-target	TEQUILA-seq
16	RP11-923I11.3	ENSG00000260122	2	0.634013	0.616768	0.0122811	Non-target	TEQUILA-seq
16	RP11-923I11.3	ENSG00000260122	3	0.609937	0.616768	0.0122811	Non-target	TEQUILA-seq
17	ATXN2	ENSG00000204842	1	0.573652	0.59347	0.0282631	Non-target	TEQUILA-seq
17	ATXN2	ENSG00000204842	2	0.573318	0.59347	0.0282631	Non-target	TEQUILA-seq
17	ATXN2	ENSG00000204842	3	0.633439	0.59347	0.0282631	Non-target	TEQUILA-seq
18	KCNN3	ENSG00000143603	1	0.443783	0.456381	0.0393172	Non-target	TEQUILA-seq
18	KCNN3	ENSG00000143603	2	0.509581	0.456381	0.0393172	Non-target	TEQUILA-seq
18	KCNN3	ENSG00000143603	3	0.415779	0.456381	0.0393172	Non-target	TEQUILA-seq
19	MLLT3	ENSG00000171843	1	0.405152	0.404529	0.0365349	Non-target	TEQUILA-seq
19	MLLT3	ENSG00000171843	2	0.359475	0.404529	0.0365349	Non-target	TEQUILA-seq
19	MLLT3	ENSG00000171843	3	0.44896	0.404529	0.0365349	Non-target	TEQUILA-seq
20	RP5-1024G6.8	ENSG00000270172	1	0.268149	0.279409	0.0271857	Non-target	TEQUILA-seq
20	RP5-1024G6.8	ENSG00000270172	2	0.316874	0.279409	0.0271857	Non-target	TEQUILA-seq
20	RP5-1024G6.8	ENSG00000270172	3	0.253203	0.279409	0.0271857	Non-target	TEQUILA-seq
21	UMAD1	ENSG00000219545	1	0.277476	0.273601	0.0161517	Non-target	TEQUILA-seq
21	UMAD1	ENSG00000219545	2	0.252168	0.273601	0.0161517	Non-target	TEQUILA-seq
21	UMAD1	ENSG00000219545	3	0.291158	0.273601	0.0161517	Non-target	TEQUILA-seq
22	MED15	ENSG00000099917	1	0.146763	0.16545	0.0264113	Non-target	TEQUILA-seq
22	MED15	ENSG00000099917	2	0.202801	0.16545	0.0264113	Non-target	TEQUILA-seq
22	MED15	ENSG00000099917	3	0.146786	0.16545	0.0264113	Non-target	TEQUILA-seq
23	ATN1	ENSG00000111676	1	0.143847	0.160385	0.0276665	Non-target	TEQUILA-seq
23	ATN1	ENSG00000111676	2	0.199363	0.160385	0.0276665	Non-target	TEQUILA-seq
23	ATN1	ENSG00000111676	3	0.137946	0.160385	0.0276665	Non-target	TEQUILA-seq
24	ATXN3	ENSG00000066427	1	0.0911905	0.0904269	0.00796742	Non-target	TEQUILA-seq
24	ATXN3	ENSG00000066427	2	0.0803094	0.0904269	0.00796742	Non-target	TEQUILA-seq
24	ATXN3	ENSG00000066427	3	0.0997807	0.0904269	0.00796742	Non-target	TEQUILA-seq
25	ASCL1	ENSG00000139352	1	0.0799845	0.0860658	0.0043154	Non-target	TEQUILA-seq
25	ASCL1	ENSG00000139352	2	0.0886621	0.0860658	0.0043154	Non-target	TEQUILA-seq
25	ASCL1	ENSG00000139352	3	0.0895508	0.0860658	0.0043154	Non-target	TEQUILA-seq
26	PAH	ENSG00000171759	1	0.0787073	0.0844498	0.0040626	Non-target	TEQUILA-seq
26	PAH	ENSG00000171759	2	0.0871635	0.0844498	0.0040626	Non-target	TEQUILA-seq
26	PAH	ENSG00000171759	3	0.0874786	0.0844498	0.0040626	Non-target	TEQUILA-seq
27	PPP2R2B	ENSG00000156475	1	0.0585123	0.0604204	0.00412854	Non-target	TEQUILA-seq
27	PPP2R2B	ENSG00000156475	2	0.0565957	0.0604204	0.00412854	Non-target	TEQUILA-seq
27	PPP2R2B	ENSG00000156475	3	0.0661532	0.0604204	0.00412854	Non-target	TEQUILA-seq
28	MAGI1	ENSG00000151276	1	0.0467038	0.0555116	0.0101496	Non-target	TEQUILA-seq
28	MAGI1	ENSG00000151276	2	0.0697308	0.0555116	0.0101496	Non-target	TEQUILA-seq
28	MAGI1	ENSG00000151276	3	0.0501002	0.0555116	0.0101496	Non-target	TEQUILA-seq
29	EP400	ENSG00000183495	1	0.0531624	0.0544441	0.00553688	Non-target	TEQUILA-seq
29	EP400	ENSG00000183495	2	0.0617748	0.0544441	0.00553688	Non-target	TEQUILA-seq
29	EP400	ENSG00000183495	3	0.0483952	0.0544441	0.00553688	Non-target	TEQUILA-seq
30	SMARCA2	ENSG00000080503	1	0.0377149	0.0432556	0.00622176	Non-target	TEQUILA-seq
30	SMARCA2	ENSG00000080503	2	0.0519455	0.0432556	0.00622176	Non-target	TEQUILA-seq
30	SMARCA2	ENSG00000080503	3	0.0401064	0.0432556	0.00622176	Non-target	TEQUILA-seq

## Sheet: Fig1c (on-target rate)
Group	Type	Replicate #	Percentage_of_mapped_reads	Mean_Percentage	Std_Percentage
Non-capture control	Target	1	0.282056	0.277845	0.00304201
Non-capture control	Target	2	0.276502	0.277845	0.00304201
Non-capture control	Target	3	0.274977	0.277845	0.00304201
Non-capture control	Non-target	1	99.7179	99.7222	0.00304201
Non-capture control	Non-target	2	99.7235	99.7222	0.00304201
Non-capture control	Non-target	3	99.725	99.7222	0.00304201
xGen Lockdown (IDT)	Target	1	85.5866	86.0391	0.47885
xGen Lockdown (IDT)	Target	2	85.8291	86.0391	0.47885
xGen Lockdown (IDT)	Target	3	86.7017	86.0391	0.47885
xGen Lockdown (IDT)	Non-target	1	14.4134	13.9609	0.47885
xGen Lockdown (IDT)	Non-target	2	14.1709	13.9609	0.47885
xGen Lockdown (IDT)	Non-target	3	13.2983	13.9609	0.47885
TEQUILA-seq	Target	1	85.1892	84.6754	0.43097
TEQUILA-seq	Target	2	84.7024	84.6754	0.43097
TEQUILA-seq	Target	3	84.1346	84.6754	0.43097
TEQUILA-seq	Non-target	1	14.8108	15.3246	0.43097
TEQUILA-seq	Non-target	2	15.2976	15.3246	0.43097
TEQUILA-seq	Non-target	3	15.8654	15.3246	0.43097

## Sheet: Fig2a
Transcript	Group	Type	Spike-in_concentration	Mean_measured_log2(CPM+1)	Std_measured_log2(CPM+1)	Cor_Pearson
ERCC-00019	1D cDNA Control	Target	0.550747	4.96926	3.51729	0.925989
ERCC-00019	Direct RNA Control	Target	0.550747	0	0	0.794915
ERCC-00019	TEQUILA_8h	Target	0.550747	9.55067	0.152609	0.947921
ERCC-00019	TEQUILA_4h	Target	0.550747	9.19309	0.828696	0.952919
ERCC-00019	TEQUILA_48h	Target	0.550747	9.14006	0.457884	0.974412
ERCC-00013	1D cDNA Control	Non-target	-4.44925	0	0	0.928133
ERCC-00013	Direct RNA Control	Non-target	-4.44925	0	0	0.794169
ERCC-00013	TEQUILA_8h	Non-target	-4.44925	0	0	0.795022
ERCC-00013	TEQUILA_4h	Non-target	-4.44925	0	0	0.755513
ERCC-00013	TEQUILA_48h	Non-target	-4.44925	0	0	0.870929
ERCC-00012	1D cDNA Control	Non-target	-7.44925	0	0	0.928133
ERCC-00012	Direct RNA Control	Non-target	-7.44925	0	0	0.794169
ERCC-00012	TEQUILA_8h	Non-target	-7.44925	0	0	0.795022
ERCC-00012	TEQUILA_4h	Non-target	-7.44925	0	0	0.755513
ERCC-00012	TEQUILA_48h	Non-target	-7.44925	0	0	0.870929
ERCC-00014	1D cDNA Control	Non-target	-2.44925	0	0	0.928133
ERCC-00014	Direct RNA Control	Non-target	-2.44925	0	0	0.794169
ERCC-00014	TEQUILA_8h	Non-target	-2.44925	0	0	0.795022
ERCC-00014	TEQUILA_4h	Non-target	-2.44925	0	0	0.755513
ERCC-00014	TEQUILA_48h	Non-target	-2.44925	0	0	0.870929
ERCC-00017	1D cDNA Control	Target	-7.44925	0	0	0.925989
ERCC-00017	Direct RNA Control	Target	-7.44925	0	0	0.794915
ERCC-00017	TEQUILA_8h	Target	-7.44925	0	0	0.947921
ERCC-00017	TEQUILA_4h	Target	-7.44925	2.08074	2.94261	0.952919
ERCC-00017	TEQUILA_48h	Target	-7.44925	0	0	0.974412
ERCC-00016	1D cDNA Control	Non-target	-6.44925	0	0	0.928133
ERCC-00016	Direct RNA Control	Non-target	-6.44925	0	0	0.794169
ERCC-00016	TEQUILA_8h	Non-target	-6.44925	0	0	0.795022
ERCC-00016	TEQUILA_4h	Non-target	-6.44925	0	0	0.755513
ERCC-00016	TEQUILA_48h	Non-target	-6.44925	0	0	0.870929
ERCC-00083	1D cDNA Control	Target	-9.44925	0	0	0.925989
ERCC-00083	Direct RNA Control	Target	-9.44925	0	0	0.794915
ERCC-00083	TEQUILA_8h	Target	-9.44925	0	0	0.947921
ERCC-00083	TEQUILA_4h	Target	-9.44925	2.0272	2.8669	0.952919
ERCC-00083	TEQUILA_48h	Target	-9.44925	0	0	0.974412
ERCC-00081	1D cDNA Control	Non-target	-6.44925	0	0	0.928133
ERCC-00081	Direct RNA Control	Non-target	-6.44925	0	0	0.794169
ERCC-00081	TEQUILA_8h	Non-target	-6.44925	0	0	0.795022
ERCC-00081	TEQUILA_4h	Non-target	-6.44925	0	0	0.755513
ERCC-00081	TEQUILA_48h	Non-target	-6.44925	0	0	0.870929
ERCC-00086	1D cDNA Control	Non-target	-7.44925	0	0	0.928133
ERCC-00086	Direct RNA Control	Non-target	-7.44925	0	0	0.794169
ERCC-00086	TEQUILA_8h	Non-target	-7.44925	0	0	0.795022
ERCC-00086	TEQUILA_4h	Non-target	-7.44925	0	0	0.755513
ERCC-00086	TEQUILA_48h	Non-target	-7.44925	0	0	0.870929
ERCC-00084	1D cDNA Control	Non-target	0.550747	5.30103	3.75671	0.928133
ERCC-00084	Direct RNA Control	Non-target	0.550747	0	0	0.794169
ERCC-00084	TEQUILA_8h	Non-target	0.550747	0	0	0.795022
ERCC-00084	TEQUILA_4h	Non-target	0.550747	0	0	0.755513
ERCC-00084	TEQUILA_48h	Non-target	0.550747	1.08471	1.53401	0.870929
ERCC-00085	1D cDNA Control	Target	-1.44925	2.54853	3.60417	0.925989
ERCC-00085	Direct RNA Control	Target	-1.44925	2.30397	3.2583	0.794915
ERCC-00085	TEQUILA_8h	Target	-1.44925	4.13829	2.96531	0.947921
ERCC-00085	TEQUILA_4h	Target	-1.44925	4.10794	2.90549	0.952919
ERCC-00085	TEQUILA_48h	Target	-1.44925	5.572	0.973004	0.974412
ERCC-00028	1D cDNA Control	Target	-2.44925	0	0	0.925989
ERCC-00028	Direct RNA Control	Target	-2.44925	0	0	0.794915
ERCC-00028	TEQUILA_8h	Target	-2.44925	6.24173	0.750403	0.947921
ERCC-00028	TEQUILA_4h	Target	-2.44925	2.79546	3.95338	0.952919
ERCC-00028	TEQUILA_48h	Target	-2.44925	6.1156	0.268362	0.974412
ERCC-00024	1D cDNA Control	Non-target	-6.44925	0	0	0.928133
ERCC-00024	Direct RNA Control	Non-target	-6.44925	0	0	0.794169
ERCC-00024	TEQUILA_8h	Non-target	-6.44925	0	0	0.795022
ERCC-00024	TEQUILA_4h	Non-target	-6.44925	0	0	0.755513
ERCC-00024	TEQUILA_48h	Non-target	-6.44925	1.21699	1.72109	0.870929
ERCC-00025	1D cDNA Control	Target	1.55075	2.75249	3.89261	0.925989
ERCC-00025	Direct RNA Control	Target	1.55075	2.31265	3.27058	0.794915
ERCC-00025	TEQUILA_8h	Target	1.55075	9.23008	0.404204	0.947921
ERCC-00025	TEQUILA_4h	Target	1.55075	9.36507	0.489439	0.952919
ERCC-00025	TEQUILA_48h	Target	1.55075	9.66197	0.122257	0.974412
ERCC-00022	1D cDNA Control	Non-target	3.55075	9.83427	0.434862	0.928133
ERCC-00022	Direct RNA Control	Non-target	3.55075	4.61661	3.26446	0.794169
ERCC-00022	TEQUILA_8h	Non-target	3.55075	3.84625	2.71989	0.795022
ERCC-00022	TEQUILA_4h	Non-target	3.55075	2.01417	2.84847	0.755513
ERCC-00022	TEQUILA_48h	Non-target	3.55075	5.74151	1.10264	0.870929
ERCC-00058	1D cDNA Control	Non-target	-3.44925	0	0	0.928133
ERCC-00058	Direct RNA Control	Non-target	-3.44925	0	0	0.794169
ERCC-00058	TEQUILA_8h	Non-target	-3.44925	0	0	0.795022
ERCC-00058	TEQUILA_4h	Non-target	-3.44925	0	0	0.755513
ERCC-00058	TEQUILA_48h	Non-target	-3.44925	0	0	0.870929
ERCC-00158	1D cDNA Control	Target	-5.44925	2.42073	3.42343	0.925989
ERCC-00158	Direct RNA Control	Target	-5.44925	0	0	0.794915
ERCC-00158	TEQUILA_8h	Target	-5.44925	5.71948	0.0773284	0.947921
ERCC-00158	TEQUILA_4h	Target	-5.44925	0	0	0.952919
ERCC-00158	TEQUILA_48h	Target	-5.44925	2.9453	2.08751	0.974412
ERCC-00092	1D cDNA Control	Target	3.55075	9.8439	0.0944046	0.925989
ERCC-00092	Direct RNA Control	Target	3.55075	2.30397	3.2583	0.794915
ERCC-00092	TEQUILA_8h	Target	3.55075	12.955	0.0803858	0.947921
ERCC-00092	TEQUILA_4h	Target	3.55075	12.9091	0.141576	0.952919
ERCC-00092	TEQUILA_48h	Target	3.55075	12.5602	0.0535592	0.974412
ERCC-00095	1D cDNA Control	Target	2.55075	8.87711	0.873485	0.925989
ERCC-00095	Direct RNA Control	Target	2.55075	2.30397	3.2583	0.794915
ERCC-00095	TEQUILA_8h	Target	2.55075	10.5339	0.0799432	0.947921
ERCC-00095	TEQUILA_4h	Target	2.55075	10.4091	0.294198	0.952919
ERCC-00095	TEQUILA_48h	Target	2.55075	10.5441	0.259691	0.974412
ERCC-00097	1D cDNA Control	Target	-5.44925	0	0	0.925989
ERCC-00097	Direct RNA Control	Target	-5.44925	0	0	0.794915
ERCC-00097	TEQUILA_8h	Target	-5.44925	0	0	0.947921
ERCC-00097	TEQUILA_4h	Target	-5.44925	0	0	0.952919
ERCC-00097	TEQUILA_48h	Target	-5.44925	1.39215	1.9688	0.974412
ERCC-00096	1D cDNA Control	Target	9.55075	16.4181	0.0350518	0.925989
ERCC-00096	Direct RNA Control	Target	9.55075	12.7959	0.0265703	0.794915
ERCC-00096	TEQUILA_8h	Target	9.55075	18.1353	0.0144643	0.947921
ERCC-00096	TEQUILA_4h	Target	9.55075	18.0941	0.0122566	0.952919
ERCC-00096	TEQUILA_48h	Target	9.55075	18.4236	0.13915	0.974412
ERCC-00099	1D cDNA Control	Non-target	-0.449253	2.47183	3.4957	0.928133
ERCC-00099	Direct RNA Control	Non-target	-0.449253	0	0	0.794169
ERCC-00099	TEQUILA_8h	Non-target	-0.449253	0	0	0.795022
ERCC-00099	TEQUILA_4h	Non-target	-0.449253	0	0	0.755513
ERCC-00099	TEQUILA_48h	Non-target	-0.449253	0	0	0.870929
ERCC-00098	1D cDNA Control	Non-target	-8.44925	0	0	0.928133
ERCC-00098	Direct RNA Control	Non-target	-8.44925	0	0	0.794169
ERCC-00098	TEQUILA_8h	Non-target	-8.44925	0	0	0.795022
ERCC-00098	TEQUILA_4h	Non-target	-8.44925	0	0	0.755513
ERCC-00098	TEQUILA_48h	Non-target	-8.44925	0	0	0.870929
ERCC-00154	1D cDNA Control	Target	-1.44925	2.42073	3.42343	0.925989
ERCC-00154	Direct RNA Control	Target	-1.44925	0	0	0.794915
ERCC-00154	TEQUILA_8h	Target	-1.44925	9.87743	0.28734	0.947921
ERCC-00154	TEQUILA_4h	Target	-1.44925	8.74032	0.35488	0.952919
ERCC-00154	TEQUILA_48h	Target	-1.44925	8.84495	0.18773	0.974412
ERCC-00156	1D cDNA Control	Target	-5.44925	2.54853	3.60417	0.925989
ERCC-00156	Direct RNA Control	Target	-5.44925	0	0	0.794915
ERCC-00156	TEQUILA_8h	Target	-5.44925	0	0	0.947921
ERCC-00156	TEQUILA_4h	Target	-5.44925	0	0	0.952919
ERCC-00156	TEQUILA_48h	Target	-5.44925	2.3017	1.63559	0.974412
ERCC-00157	1D cDNA Control	Non-target	-1.44925	2.94696	4.16763	0.928133
ERCC-00157	Direct RNA Control	Non-target	-1.44925	0	0	0.794169
ERCC-00157	TEQUILA_8h	Non-target	-1.44925	0	0	0.795022
ERCC-00157	TEQUILA_4h	Non-target	-1.44925	0	0	0.755513
ERCC-00157	TEQUILA_48h	Non-target	-1.44925	0	0	0.870929
ERCC-00033	1D cDNA Control	Target	-3.44925	0	0	0.925989
ERCC-00033	Direct RNA Control	Target	-3.44925	0	0	0.794915
ERCC-00033	TEQUILA_8h	Target	-3.44925	0	0	0.947921
ERCC-00033	TEQUILA_4h	Target	-3.44925	2.0272	2.8669	0.952919
ERCC-00033	TEQUILA_48h	Target	-3.44925	2.80666	1.9848	0.974412
ERCC-00031	1D cDNA Control	Target	-3.44925	0	0	0.925989
ERCC-00031	Direct RNA Control	Target	-3.44925	0	0	0.794915
ERCC-00031	TEQUILA_8h	Target	-3.44925	1.91021	2.70144	0.947921
ERCC-00031	TEQUILA_4h	Target	-3.44925	2.08074	2.94261	0.952919
ERCC-00031	TEQUILA_48h	Target	-3.44925	4.20969	0.443024	0.974412
ERCC-00035	1D cDNA Control	Target	2.55075	5.02037	3.55118	0.925989
ERCC-00035	Direct RNA Control	Target	2.55075	0	0	0.794915
ERCC-00035	TEQUILA_8h	Target	2.55075	10.1122	0.176619	0.947921
ERCC-00035	TEQUILA_4h	Target	2.55075	10.2663	0.204703	0.952919
ERCC-00035	TEQUILA_48h	Target	2.55075	10.4767	0.254307	0.974412
ERCC-00034	1D cDNA Control	Target	-1.44925	2.42073	3.42343	0.925989
ERCC-00034	Direct RNA Control	Target	-1.44925	0	0	0.794915
ERCC-00034	TEQUILA_8h	Target	-1.44925	8.03101	0.535418	0.947921
ERCC-00034	TEQUILA_4h	Target	-1.44925	7.11357	0.830179	0.952919
ERCC-00034	TEQUILA_48h	Target	-1.44925	7.72511	0.238632	0.974412
ERCC-00130	1D cDNA Control	Target	10.5507	16.6367	0.0126553	0.925989
ERCC-00130	Direct RNA Control	Target	10.5507	13.371	0.167788	0.794915
ERCC-00130	TEQUILA_8h	Target	10.5507	17.2652	0.0236206	0.947921
ERCC-00130	TEQUILA_4h	Target	10.5507	17.2489	0.0301958	0.952919
ERCC-00130	TEQUILA_48h	Target	10.5507	17.3162	0.0469158	0.974412
ERCC-00131	1D cDNA Control	Target	2.55075	8.43772	0.917125	0.925989
ERCC-00131	Direct RNA Control	Target	2.55075	2.91238	4.11872	0.794915
ERCC-00131	TEQUILA_8h	Target	2.55075	11.9568	0.126215	0.947921
ERCC-00131	TEQUILA_4h	Target	2.55075	12.0847	0.0167109	0.952919
ERCC-00131	TEQUILA_48h	Target	2.55075	11.9393	0.184622	0.974412
ERCC-00136	1D cDNA Control	Target	6.55075	12.7293	0.177905	0.925989
ERCC-00136	Direct RNA Control	Target	6.55075	10.0693	0.629595	0.794915
ERCC-00136	TEQUILA_8h	Target	6.55075	14.1703	0.0122667	0.947921
ERCC-00136	TEQUILA_4h	Target	6.55075	14.1069	0.0173536	0.952919
ERCC-00136	TEQUILA_48h	Target	6.55075	14.0069	0.127813	0.974412
ERCC-00137	1D cDNA Control	Non-target	-4.44925	0	0	0.928133
ERCC-00137	Direct RNA Control	Non-target	-4.44925	0	0	0.794169
ERCC-00137	TEQUILA_8h	Non-target	-4.44925	0	0	0.795022
ERCC-00137	TEQUILA_4h	Non-target	-4.44925	0	0	0.755513
ERCC-00137	TEQUILA_48h	Non-target	-4.44925	0	0	0.870929
ERCC-00134	1D cDNA Control	Target	-3.44925	0	0	0.925989
ERCC-00134	Direct RNA Control	Target	-3.44925	0	0	0.794915
ERCC-00134	TEQUILA_8h	Target	-3.44925	1.93604	2.73797	0.947921
ERCC-00134	TEQUILA_4h	Target	-3.44925	2.0272	2.8669	0.952919
ERCC-00134	TEQUILA_48h	Target	-3.44925	3.34736	2.39268	0.974412
ERCC-00148	1D cDNA Control	Target	-0.449253	4.96926	3.51729	0.925989
ERCC-00148	Direct RNA Control	Target	-0.449253	0	0	0.794915
ERCC-00148	TEQUILA_8h	Target	-0.449253	9.52968	0.0454623	0.947921
ERCC-00148	TEQUILA_4h	Target	-0.449253	9.4945	0.366163	0.952919
ERCC-00148	TEQUILA_48h	Target	-0.449253	8.43088	0.36037	0.974412
ERCC-00147	1D cDNA Control	Target	-4.44925	0	0	0.925989
ERCC-00147	Direct RNA Control	Target	-4.44925	0	0	0.794915
ERCC-00147	TEQUILA_8h	Target	-4.44925	4.13769	2.94382	0.947921
ERCC-00147	TEQUILA_4h	Target	-4.44925	2.0272	2.8669	0.952919
ERCC-00147	TEQUILA_48h	Target	-4.44925	4.3435	0.610368	0.974412
ERCC-00145	1D cDNA Control	Non-target	5.55075	11.6048	0.114488	0.928133
ERCC-00145	Direct RNA Control	Non-target	5.55075	9.57859	0.580321	0.794169
ERCC-00145	TEQUILA_8h	Non-target	5.55075	6.04826	0.47907	0.795022
ERCC-00145	TEQUILA_4h	Non-target	5.55075	0	0	0.755513
ERCC-00145	TEQUILA_48h	Non-target	5.55075	6.83562	0.111589	0.870929
ERCC-00144	1D cDNA Control	Target	0.550747	3.07525	4.34906	0.925989
ERCC-00144	Direct RNA Control	Target	0.550747	0	0	0.794915
ERCC-00144	TEQUILA_8h	Target	0.550747	9.27575	0.17683	0.947921
ERCC-00144	TEQUILA_4h	Target	0.550747	9.38004	0.398072	0.952919
ERCC-00144	TEQUILA_48h	Target	0.550747	8.85352	0.11005	0.974412
ERCC-00143	1D cDNA Control	Non-target	-2.44925	0	0	0.928133
ERCC-00143	Direct RNA Control	Non-target	-2.44925	0	0	0.794169
ERCC-00143	TEQUILA_8h	Non-target	-2.44925	0	0	0.795022
ERCC-00143	TEQUILA_4h	Non-target	-2.44925	0	0	0.755513
ERCC-00143	TEQUILA_48h	Non-target	-2.44925	0	0	0.870929
ERCC-00142	1D cDNA Control	Target	-6.44925	0	0	0.925989
ERCC-00142	Direct RNA Control	Target	-6.44925	0	0	0.794915
ERCC-00142	TEQUILA_8h	Target	-6.44925	0	0	0.947921
ERCC-00142	TEQUILA_4h	Target	-6.44925	0	0	0.952919
ERCC-00142	TEQUILA_48h	Target	-6.44925	1.08471	1.53401	0.974412
ERCC-00046	1D cDNA Control	Non-target	7.55075	15.3441	0.101426	0.928133
ERCC-00046	Direct RNA Control	Non-target	7.55075	11.4683	0.124661	0.794169
ERCC-00046	TEQUILA_8h	Non-target	7.55075	10.1193	0.378055	0.795022
ERCC-00046	TEQUILA_4h	Non-target	7.55075	10.0916	0.276198	0.755513
ERCC-00046	TEQUILA_48h	Non-target	7.55075	11.3016	0.178924	0.870929
ERCC-00044	1D cDNA Control	Non-target	2.55075	8.10515	0.603462	0.928133
ERCC-00044	Direct RNA Control	Non-target	2.55075	0	0	0.794169
ERCC-00044	TEQUILA_8h	Non-target	2.55075	1.91021	2.70144	0.795022
ERCC-00044	TEQUILA_4h	Non-target	2.55075	2.08074	2.94261	0.755513
ERCC-00044	TEQUILA_48h	Non-target	2.55075	1.39215	1.9688	0.870929
ERCC-00042	1D cDNA Control	Target	4.55075	10.9308	0.350356	0.925989
ERCC-00042	Direct RNA Control	Target	4.55075	5.47364	3.87843	0.794915
ERCC-00042	TEQUILA_8h	Target	4.55075	14.1214	0.0261859	0.947921
ERCC-00042	TEQUILA_4h	Target	4.55075	14.0825	0.0766205	0.952919
ERCC-00042	TEQUILA_48h	Target	4.55075	14.0012	0.0495306	0.974412
ERCC-00043	1D cDNA Control	Non-target	4.55075	11.5583	0.34541	0.928133
ERCC-00043	Direct RNA Control	Non-target	4.55075	8.52446	0.856357	0.794169
ERCC-00043	TEQUILA_8h	Non-target	4.55075	3.84625	2.71989	0.795022
ERCC-00043	TEQUILA_4h	Non-target	4.55075	2.55077	3.60733	0.755513
ERCC-00043	TEQUILA_48h	Non-target	4.55075	6.96858	0.589	0.870929
ERCC-00040	1D cDNA Control	Non-target	-4.44925	0	0	0.928133
ERCC-00040	Direct RNA Control	Non-target	-4.44925	0	0	0.794169
ERCC-00040	TEQUILA_8h	Non-target	-4.44925	0	0	0.795022
ERCC-00040	TEQUILA_4h	Non-target	-4.44925	0	0	0.755513
ERCC-00040	TEQUILA_48h	Non-target	-4.44925	0	0	0.870929
ERCC-00041	1D cDNA Control	Non-target	-6.44925	0	0	0.928133
ERCC-00041	Direct RNA Control	Non-target	-6.44925	0	0	0.794169
ERCC-00041	TEQUILA_8h	Non-target	-6.44925	0	0	0.795022
ERCC-00041	TEQUILA_4h	Non-target	-6.44925	0	0	0.755513
ERCC-00041	TEQUILA_48h	Non-target	-6.44925	0	0	0.870929
ERCC-00120	1D cDNA Control	Non-target	-4.44925	0	0	0.928133
ERCC-00120	Direct RNA Control	Non-target	-4.44925	0	0	0.794169
ERCC-00120	TEQUILA_8h	Non-target	-4.44925	0	0	0.795022
ERCC-00120	TEQUILA_4h	Non-target	-4.44925	0	0	0.755513
ERCC-00120	TEQUILA_48h	Non-target	-4.44925	0	0	0.870929
ERCC-00123	1D cDNA Control	Target	-6.44925	0	0	0.925989
ERCC-00123	Direct RNA Control	Target	-6.44925	0	0	0.794915
ERCC-00123	TEQUILA_8h	Target	-6.44925	0	0	0.947921
ERCC-00123	TEQUILA_4h	Target	-6.44925	2.01417	2.84847	0.952919
ERCC-00123	TEQUILA_48h	Target	-6.44925	2.6155	1.92845	0.974412
ERCC-00048	1D cDNA Control	Non-target	-10.4493	0	0	0.928133
ERCC-00048	Direct RNA Control	Non-target	-10.4493	0	0	0.794169
ERCC-00048	TEQUILA_8h	Non-target	-10.4493	0	0	0.795022
ERCC-00048	TEQUILA_4h	Non-target	-10.4493	0	0	0.755513
ERCC-00048	TEQUILA_48h	Non-target	-10.4493	0	0	0.870929
ERCC-00126	1D cDNA Control	Target	-0.449253	4.89256	3.46013	0.925989
ERCC-00126	Direct RNA Control	Target	-0.449253	0	0	0.794915
ERCC-00126	TEQUILA_8h	Target	-0.449253	6.57075	0.703054	0.947921
ERCC-00126	TEQUILA_4h	Target	-0.449253	7.30821	1.1427	0.952919
ERCC-00126	TEQUILA_48h	Target	-0.449253	7.1613	0.328272	0.974412
ERCC-00150	1D cDNA Control	Target	-2.44925	0	0	0.925989
ERCC-00150	Direct RNA Control	Target	-2.44925	0	0	0.794915
ERCC-00150	TEQUILA_8h	Target	-2.44925	8.55736	0.268765	0.947921
ERCC-00150	TEQUILA_4h	Target	-2.44925	7.30546	0.227138	0.952919
ERCC-00150	TEQUILA_48h	Target	-2.44925	7.56223	0.130747	0.974412
ERCC-00054	1D cDNA Control	Non-target	-0.449253	2.42073	3.42343	0.928133
ERCC-00054	Direct RNA Control	Non-target	-0.449253	0	0	0.794169
ERCC-00054	TEQUILA_8h	Non-target	-0.449253	1.91021	2.70144	0.795022
ERCC-00054	TEQUILA_4h	Non-target	-0.449253	0	0	0.755513
ERCC-00054	TEQUILA_48h	Non-target	-0.449253	2.60915	1.85738	0.870929
ERCC-00057	1D cDNA Control	Non-target	-10.4493	0	0	0.928133
ERCC-00057	Direct RNA Control	Non-target	-10.4493	0	0	0.794169
ERCC-00057	TEQUILA_8h	Non-target	-10.4493	0	0	0.795022
ERCC-00057	TEQUILA_4h	Non-target	-10.4493	0	0	0.755513
ERCC-00057	TEQUILA_48h	Non-target	-10.4493	0	0	0.870929
ERCC-00051	1D cDNA Control	Target	1.55075	8.2993	0.551607	0.925989
ERCC-00051	Direct RNA Control	Target	1.55075	2.30397	3.2583	0.794915
ERCC-00051	TEQUILA_8h	Target	1.55075	9.81423	0.484085	0.947921
ERCC-00051	TEQUILA_4h	Target	1.55075	9.35179	0.399014	0.952919
ERCC-00051	TEQUILA_48h	Target	1.55075	9.12781	0.263132	0.974412
ERCC-00053	1D cDNA Control	Target	0.550747	5.22433	3.71011	0.925989
ERCC-00053	Direct RNA Control	Target	0.550747	0	0	0.794915
ERCC-00053	TEQUILA_8h	Target	0.550747	9.24818	0.379821	0.947921
ERCC-00053	TEQUILA_4h	Target	0.550747	9.62383	0.305714	0.952919
ERCC-00053	TEQUILA_48h	Target	0.550747	9.18368	0.357644	0.974412
ERCC-00116	1D cDNA Control	Target	4.55075	8.2993	0.551607	0.925989
ERCC-00116	Direct RNA Control	Target	4.55075	0	0	0.794915
ERCC-00116	TEQUILA_8h	Target	4.55075	10.9557	0.268196	0.947921
ERCC-00116	TEQUILA_4h	Target	4.55075	10.6024	0.161732	0.952919
ERCC-00116	TEQUILA_48h	Target	4.55075	10.6177	0.130885	0.974412
ERCC-00117	1D cDNA Control	Target	-8.44925	0	0	0.925989
ERCC-00117	Direct RNA Control	Target	-8.44925	0	0	0.794915
ERCC-00117	TEQUILA_8h	Target	-8.44925	0	0	0.947921
ERCC-00117	TEQUILA_4h	Target	-8.44925	0	0	0.952919
ERCC-00117	TEQUILA_48h	Target	-8.44925	0	0	0.974412
ERCC-00059	1D cDNA Control	Non-target	-0.449253	4.96926	3.51729	0.928133
ERCC-00059	Direct RNA Control	Non-target	-0.449253	0	0	0.794169
ERCC-00059	TEQUILA_8h	Non-target	-0.449253	0	0	0.795022
ERCC-00059	TEQUILA_4h	Non-target	-0.449253	0	0	0.755513
ERCC-00059	TEQUILA_48h	Non-target	-0.449253	1.08471	1.53401	0.870929
ERCC-00111	1D cDNA Control	Non-target	4.55075	11.2221	0.364361	0.928133
ERCC-00111	Direct RNA Control	Non-target	4.55075	2.64402	3.7392	0.794169
ERCC-00111	TEQUILA_8h	Non-target	4.55075	4.3052	3.10159	0.795022
ERCC-00111	TEQUILA_4h	Non-target	4.55075	4.96178	3.52161	0.755513
ERCC-00111	TEQUILA_48h	Non-target	4.55075	6.27531	0.328488	0.870929
ERCC-00112	1D cDNA Control	Non-target	2.55075	9.59899	0.979043	0.928133
ERCC-00112	Direct RNA Control	Non-target	2.55075	2.31265	3.27058	0.794169
ERCC-00112	TEQUILA_8h	Non-target	2.55075	0	0	0.795022
ERCC-00112	TEQUILA_4h	Non-target	2.55075	2.08074	2.94261	0.755513
ERCC-00112	TEQUILA_48h	Non-target	2.55075	1.21699	1.72109	0.870929
ERCC-00113	1D cDNA Control	Non-target	7.55075	14.6532	0.0690645	0.928133
ERCC-00113	Direct RNA Control	Non-target	7.55075	10.8378	0.33799	0.794169
ERCC-00113	TEQUILA_8h	Non-target	7.55075	8.92077	0.349906	0.795022
ERCC-00113	TEQUILA_4h	Non-target	7.55075	8.97339	0.558347	0.755513
ERCC-00113	TEQUILA_48h	Non-target	7.55075	9.88705	0.247705	0.870929
ERCC-00039	1D cDNA Control	Non-target	-2.44925	0	0	0.928133
ERCC-00039	Direct RNA Control	Non-target	-2.44925	0	0	0.794169
ERCC-00039	TEQUILA_8h	Non-target	-2.44925	0	0	0.795022
ERCC-00039	TEQUILA_4h	Non-target	-2.44925	0	0	0.755513
ERCC-00039	TEQUILA_48h	Non-target	-2.44925	0	0	0.870929
ERCC-00104	1D cDNA Control	Target	-6.44925	0	0	0.925989
ERCC-00104	Direct RNA Control	Target	-6.44925	0	0	0.794915
ERCC-00104	TEQUILA_8h	Target	-6.44925	0	0	0.947921
ERCC-00104	TEQUILA_4h	Target	-6.44925	0	0	0.952919
ERCC-00104	TEQUILA_48h	Target	-6.44925	0	0	0.974412
ERCC-00109	1D cDNA Control	Target	-4.44925	0	0	0.925989
ERCC-00109	Direct RNA Control	Target	-4.44925	0	0	0.794915
ERCC-00109	TEQUILA_8h	Target	-4.44925	0	0	0.947921
ERCC-00109	TEQUILA_4h	Target	-4.44925	0	0	0.952919
ERCC-00109	TEQUILA_48h	Target	-4.44925	3.71621	0.406545	0.974412
ERCC-00108	1D cDNA Control	Target	5.55075	12.2181	0.27237	0.925989
ERCC-00108	Direct RNA Control	Target	5.55075	5.27931	3.73305	0.794915
ERCC-00108	TEQUILA_8h	Target	5.55075	15.5027	0.0225458	0.947921
ERCC-00108	TEQUILA_4h	Target	5.55075	15.4856	0.0949636	0.952919
ERCC-00108	TEQUILA_48h	Target	5.55075	15.1628	0.00926808	0.974412
ERCC-00170	1D cDNA Control	Target	-0.449253	2.54853	3.60417	0.925989
ERCC-00170	Direct RNA Control	Target	-0.449253	2.31265	3.27058	0.794915
ERCC-00170	TEQUILA_8h	Target	-0.449253	10.2286	0.230828	0.947921
ERCC-00170	TEQUILA_4h	Target	-0.449253	10.5361	0.189967	0.952919
ERCC-00170	TEQUILA_48h	Target	-0.449253	10.0581	0.117507	0.974412
ERCC-00171	1D cDNA Control	Target	7.55075	14.6217	0.105263	0.925989
ERCC-00171	Direct RNA Control	Target	7.55075	10.5518	0.167292	0.794915
ERCC-00171	TEQUILA_8h	Target	7.55075	16.4866	0.0267125	0.947921
ERCC-00171	TEQUILA_4h	Target	7.55075	16.4892	0.0365269	0.952919
ERCC-00171	TEQUILA_48h	Target	7.55075	16.1394	0.146373	0.974412
ERCC-00069	1D cDNA Control	Non-target	-3.44925	0	0	0.928133
ERCC-00069	Direct RNA Control	Non-target	-3.44925	0	0	0.794169
ERCC-00069	TEQUILA_8h	Non-target	-3.44925	0	0	0.795022
ERCC-00069	TEQUILA_4h	Non-target	-3.44925	0	0	0.755513
ERCC-00069	TEQUILA_48h	Non-target	-3.44925	0	0	0.870929
ERCC-00060	1D cDNA Control	Target	3.55075	11.9099	0.246666	0.925989
ERCC-00060	Direct RNA Control	Target	3.55075	5.47364	3.87843	0.794915
ERCC-00060	TEQUILA_8h	Target	3.55075	12.8815	0.0620027	0.947921
ERCC-00060	TEQUILA_4h	Target	3.55075	12.9542	0.141686	0.952919
ERCC-00060	TEQUILA_48h	Target	3.55075	12.9702	0.170275	0.974412
ERCC-00061	1D cDNA Control	Non-target	-8.44925	0	0	0.928133
ERCC-00061	Direct RNA Control	Non-target	-8.44925	0	0	0.794169
ERCC-00061	TEQUILA_8h	Non-target	-8.44925	0	0	0.795022
ERCC-00061	TEQUILA_4h	Non-target	-8.44925	0	0	0.755513
ERCC-00061	TEQUILA_48h	Non-target	-8.44925	0	0	0.870929
ERCC-00062	1D cDNA Control	Target	1.55075	8.73904	0.854257	0.925989
ERCC-00062	Direct RNA Control	Target	1.55075	0	0	0.794915
ERCC-00062	TEQUILA_8h	Target	1.55075	10.2975	0.198835	0.947921
ERCC-00062	TEQUILA_4h	Target	1.55075	10.476	0.429736	0.952919
ERCC-00062	TEQUILA_48h	Target	1.55075	10.236	0.115713	0.974412
ERCC-00067	1D cDNA Control	Target	-2.44925	2.47183	3.4957	0.925989
ERCC-00067	Direct RNA Control	Target	-2.44925	0	0	0.794915
ERCC-00067	TEQUILA_8h	Target	-2.44925	4.6341	3.28898	0.947921
ERCC-00067	TEQUILA_4h	Target	-2.44925	5.22675	3.75437	0.952919
ERCC-00067	TEQUILA_48h	Target	-2.44925	7.10082	0.0867273	0.974412
ERCC-00165	1D cDNA Control	Non-target	1.55075	7.4411	0.157572	0.928133
ERCC-00165	Direct RNA Control	Non-target	1.55075	2.31265	3.27058	0.794169
ERCC-00165	TEQUILA_8h	Non-target	1.55075	1.87323	2.64915	0.795022
ERCC-00165	TEQUILA_4h	Non-target	1.55075	2.0272	2.8669	0.755513
ERCC-00165	TEQUILA_48h	Non-target	1.55075	4.53016	0.650655	0.870929
ERCC-00164	1D cDNA Control	Non-target	-5.44925	0	0	0.928133
ERCC-00164	Direct RNA Control	Non-target	-5.44925	0	0	0.794169
ERCC-00164	TEQUILA_8h	Non-target	-5.44925	0	0	0.795022
ERCC-00164	TEQUILA_4h	Non-target	-5.44925	0	0	0.755513
ERCC-00164	TEQUILA_48h	Non-target	-5.44925	0	0	0.870929
ERCC-00009	1D cDNA Control	Target	5.55075	12.1811	0.191733	0.925989
ERCC-00009	Direct RNA Control	Target	5.55075	8.85637	0.0849906	0.794915
ERCC-00009	TEQUILA_8h	Target	5.55075	14.6667	0.0159248	0.947921
ERCC-00009	TEQUILA_4h	Target	5.55075	14.5838	0.0290966	0.952919
ERCC-00009	TEQUILA_48h	Target	5.55075	14.0121	0.176363	0.974412
ERCC-00160	1D cDNA Control	Non-target	-1.44925	8.21256	0.96907	0.928133
ERCC-00160	Direct RNA Control	Non-target	-1.44925	2.6353	3.72687	0.794169
ERCC-00160	TEQUILA_8h	Non-target	-1.44925	0	0	0.795022
ERCC-00160	TEQUILA_4h	Non-target	-1.44925	0	0	0.755513
ERCC-00160	TEQUILA_48h	Non-target	-1.44925	4.03001	0.566819	0.870929
ERCC-00163	1D cDNA Control	Non-target	-0.449253	2.47183	3.4957	0.928133
ERCC-00163	Direct RNA Control	Non-target	-0.449253	2.31265	3.27058	0.794169
ERCC-00163	TEQUILA_8h	Non-target	-0.449253	0	0	0.795022
ERCC-00163	TEQUILA_4h	Non-target	-0.449253	0	0	0.755513
ERCC-00163	TEQUILA_48h	Non-target	-0.449253	1.39215	1.9688	0.870929
ERCC-00162	1D cDNA Control	Non-target	1.55075	9.37097	0.700069	0.928133
ERCC-00162	Direct RNA Control	Non-target	1.55075	0	0	0.794169
ERCC-00162	TEQUILA_8h	Non-target	1.55075	0	0	0.795022
ERCC-00162	TEQUILA_4h	Non-target	1.55075	2.01417	2.84847	0.755513
ERCC-00162	TEQUILA_48h	Non-target	1.55075	4.7294	1.0734	0.870929
ERCC-00002	1D cDNA Control	Non-target	9.55075	16.5875	0.0470341	0.928133
ERCC-00002	Direct RNA Control	Non-target	9.55075	13.1538	0.248321	0.794169
ERCC-00002	TEQUILA_8h	Non-target	9.55075	10.0821	0.174482	0.795022
ERCC-00002	TEQUILA_4h	Non-target	9.55075	9.9741	0.324954	0.755513
ERCC-00002	TEQUILA_48h	Non-target	9.55075	11.3246	0.38404	0.870929
ERCC-00003	1D cDNA Control	Non-target	5.55075	13.3651	0.150352	0.928133
ERCC-00003	Direct RNA Control	Non-target	5.55075	9.29625	0.333108	0.794169
ERCC-00003	TEQUILA_8h	Non-target	5.55075	7.23002	0.330992	0.795022
ERCC-00003	TEQUILA_4h	Non-target	5.55075	4.61898	3.34526	0.755513
ERCC-00003	TEQUILA_48h	Non-target	5.55075	8.10821	0.107761	0.870929
ERCC-00168	1D cDNA Control	Non-target	-5.44925	0	0	0.928133
ERCC-00168	Direct RNA Control	Non-target	-5.44925	0	0	0.794169
ERCC-00168	TEQUILA_8h	Non-target	-5.44925	0	0	0.795022
ERCC-00168	TEQUILA_4h	Non-target	-5.44925	0	0	0.755513
ERCC-00168	TEQUILA_48h	Non-target	-5.44925	0	0	0.870929
ERCC-00004	1D cDNA Control	Target	8.55075	15.6071	0.181199	0.925989
ERCC-00004	Direct RNA Control	Target	8.55075	11.4387	0.275809	0.794915
ERCC-00004	TEQUILA_8h	Target	8.55075	15.8129	0.037164	0.947921
ERCC-00004	TEQUILA_4h	Target	8.55075	15.8433	0.0582847	0.952919
ERCC-00004	TEQUILA_48h	Target	8.55075	16.1028	0.119906	0.974412
ERCC-00138	1D cDNA Control	Target	-7.44925	0	0	0.925989
ERCC-00138	Direct RNA Control	Target	-7.44925	0	0	0.794915
ERCC-00138	TEQUILA_8h	Target	-7.44925	1.91021	2.70144	0.947921
ERCC-00138	TEQUILA_4h	Target	-7.44925	0	0	0.952919
ERCC-00138	TEQUILA_48h	Target	-7.44925	2.3017	1.63559	0.974412
ERCC-00079	1D cDNA Control	Non-target	1.55075	8.96405	0.391059	0.928133
ERCC-00079	Direct RNA Control	Non-target	1.55075	2.31265	3.27058	0.794169
ERCC-00079	TEQUILA_8h	Non-target	1.55075	1.87323	2.64915	0.795022
ERCC-00079	TEQUILA_4h	Non-target	1.55075	2.01417	2.84847	0.755513
ERCC-00079	TEQUILA_48h	Non-target	1.55075	4.5411	1.03051	0.870929
ERCC-00078	1D cDNA Control	Non-target	0.550747	4.89256	3.46013	0.928133
ERCC-00078	Direct RNA Control	Non-target	0.550747	0	0	0.794169
ERCC-00078	TEQUILA_8h	Non-target	0.550747	0	0	0.795022
ERCC-00078	TEQUILA_4h	Non-target	0.550747	0	0	0.755513
ERCC-00078	TEQUILA_48h	Non-target	0.550747	3.71621	0.406545	0.870929
ERCC-00077	1D cDNA Control	Non-target	-2.44925	2.47183	3.4957	0.928133
ERCC-00077	Direct RNA Control	Non-target	-2.44925	0	0	0.794169
ERCC-00077	TEQUILA_8h	Non-target	-2.44925	0	0	0.795022
ERCC-00077	TEQUILA_4h	Non-target	-2.44925	2.0272	2.8669	0.755513
ERCC-00077	TEQUILA_48h	Non-target	-2.44925	1.08471	1.53401	0.870929
ERCC-00076	1D cDNA Control	Non-target	3.55075	10.6286	0.301689	0.928133
ERCC-00076	Direct RNA Control	Non-target	3.55075	5.22502	3.76695	0.794169
ERCC-00076	TEQUILA_8h	Non-target	3.55075	4.13829	2.96531	0.795022
ERCC-00076	TEQUILA_4h	Non-target	3.55075	4.04137	2.85773	0.755513
ERCC-00076	TEQUILA_48h	Non-target	3.55075	5.46502	0.754112	0.870929
ERCC-00075	1D cDNA Control	Target	-10.4493	0	0	0.925989
ERCC-00075	Direct RNA Control	Target	-10.4493	0	0	0.794915
ERCC-00075	TEQUILA_8h	Target	-10.4493	0	0	0.947921
ERCC-00075	TEQUILA_4h	Target	-10.4493	0	0	0.952919
ERCC-00075	TEQUILA_48h	Target	-10.4493	1.08471	1.53401	0.974412
ERCC-00074	1D cDNA Control	Non-target	9.55075	17.9058	0.0463577	0.928133
ERCC-00074	Direct RNA Control	Non-target	9.55075	13.6118	0.205631	0.794169
ERCC-00074	TEQUILA_8h	Non-target	9.55075	12.159	0.088441	0.795022
ERCC-00074	TEQUILA_4h	Non-target	9.55075	12.2214	0.00818798	0.755513
ERCC-00074	TEQUILA_48h	Non-target	9.55075	13.2918	0.267264	0.870929
ERCC-00073	1D cDNA Control	Target	-4.44925	0	0	0.925989
ERCC-00073	Direct RNA Control	Target	-4.44925	0	0	0.794915
ERCC-00073	TEQUILA_8h	Target	-4.44925	2.20165	3.1136	0.947921
ERCC-00073	TEQUILA_4h	Target	-4.44925	2.0272	2.8669	0.952919
ERCC-00073	TEQUILA_48h	Target	-4.44925	2.60915	1.85738	0.974412
ERCC-00071	1D cDNA Control	Non-target	1.55075	9.20938	0.63381	0.928133
ERCC-00071	Direct RNA Control	Non-target	1.55075	0	0	0.794169
ERCC-00071	TEQUILA_8h	Non-target	1.55075	0	0	0.795022
ERCC-00071	TEQUILA_4h	Non-target	1.55075	0	0	0.755513
ERCC-00071	TEQUILA_48h	Non-target	1.55075	4.53016	0.650655	0.870929

## Sheet: Fig2b
Transcript	Group	Type	Transcript_Length	Mean_measured_log2(CPM+1)	Std_measured_log2(CPM+1)
SIRV8001	1D cDNA Control	Non-target	8031	12.455	0.231606
SIRV8001	Direct RNA Control	Non-target	8031	13.9892	0.0664291
SIRV8001	TEQUILA_8h	Non-target	8031	3.80927	2.69466
SIRV8001	TEQUILA_4h	Non-target	8031	0	0
SIRV8001	TEQUILA_48h	Non-target	8031	6.30769	0.150552
SIRV8002	1D cDNA Control	Non-target	8030	12.4373	0.320562
SIRV8002	Direct RNA Control	Non-target	8030	4.94795	3.52097
SIRV8002	TEQUILA_8h	Non-target	8030	1.91021	2.70144
SIRV8002	TEQUILA_4h	Non-target	8030	2.0272	2.8669
SIRV8002	TEQUILA_48h	Non-target	8030	6.51803	0.351024
SIRV8003	1D cDNA Control	Target	8030	10.603	0.520954
SIRV8003	Direct RNA Control	Target	8030	12.8764	0.107673
SIRV8003	TEQUILA_8h	Target	8030	10.352	0.174798
SIRV8003	TEQUILA_4h	Target	8030	9.97917	0.472575
SIRV8003	TEQUILA_48h	Target	8030	10.1979	0.176711
SIRV10003	1D cDNA Control	Non-target	10000	13.4804	0.0245712
SIRV10003	Direct RNA Control	Non-target	10000	12.4614	0.303001
SIRV10003	TEQUILA_8h	Non-target	10000	5.63873	3.98745
SIRV10003	TEQUILA_4h	Non-target	10000	8.40783	0.24328
SIRV10003	TEQUILA_48h	Non-target	10000	9.07369	0.0725522
SIRV10001	1D cDNA Control	Non-target	9971	12.671	0.18867
SIRV10001	Direct RNA Control	Non-target	9971	12.6118	0.164465
SIRV10001	TEQUILA_8h	Non-target	9971	4.46946	3.28209
SIRV10001	TEQUILA_4h	Non-target	9971	7.41441	1.01696
SIRV10001	TEQUILA_48h	Non-target	9971	7.86229	0.00697595
SIRV12002	1D cDNA Control	Non-target	12029	9.81085	0.489782
SIRV12002	Direct RNA Control	Non-target	12029	8.19265	0.889791
SIRV12002	TEQUILA_8h	Non-target	12029	0	0
SIRV12002	TEQUILA_4h	Non-target	12029	0	0
SIRV12002	TEQUILA_48h	Non-target	12029	5.17073	0.719707
SIRV12003	1D cDNA Control	Target	12030	11.7367	0.247563
SIRV12003	Direct RNA Control	Target	12030	12.8508	0.187902
SIRV12003	TEQUILA_8h	Target	12030	11.4402	0.219587
SIRV12003	TEQUILA_4h	Target	12030	11.0458	0.102771
SIRV12003	TEQUILA_48h	Target	12030	11.3583	0.156356
SIRV12001	1D cDNA Control	Non-target	12059	13.2728	0.0955176
SIRV12001	Direct RNA Control	Non-target	12059	12.1707	0.390276
SIRV12001	TEQUILA_8h	Non-target	12059	7.56183	0.611907
SIRV12001	TEQUILA_4h	Non-target	12059	7.11304	0.728838
SIRV12001	TEQUILA_48h	Non-target	12059	8.38861	0.197814
SIRV4001	1D cDNA Control	Non-target	4027	9.83441	0.70885
SIRV4001	Direct RNA Control	Non-target	4027	9.24593	0.780348
SIRV4001	TEQUILA_8h	Non-target	4027	0	0
SIRV4001	TEQUILA_4h	Non-target	4027	2.08074	2.94261
SIRV4001	TEQUILA_48h	Non-target	4027	5.17299	0.820154
SIRV4002	1D cDNA Control	Non-target	4029	11.1641	0.427337
SIRV4002	Direct RNA Control	Non-target	4029	9.59816	0.510416
SIRV4002	TEQUILA_8h	Non-target	4029	0	0
SIRV4002	TEQUILA_4h	Non-target	4029	0	0
SIRV4002	TEQUILA_48h	Non-target	4029	4.03668	0.841816
SIRV4003	1D cDNA Control	Target	4031	12.4158	0.172887
SIRV4003	Direct RNA Control	Target	4031	5.27931	3.73305
SIRV4003	TEQUILA_8h	Target	4031	11.3284	0.175754
SIRV4003	TEQUILA_4h	Target	4031	11.3948	0.160162
SIRV4003	TEQUILA_48h	Target	4031	11.7064	0.246112
SIRV6002	1D cDNA Control	Non-target	6030	10.9033	0.508296
SIRV6002	Direct RNA Control	Non-target	6030	11.2695	0.673461
SIRV6002	TEQUILA_8h	Non-target	6030	1.87323	2.64915
SIRV6002	TEQUILA_4h	Non-target	6030	0	0
SIRV6002	TEQUILA_48h	Non-target	6030	5.03226	0.211388
SIRV6003	1D cDNA Control	Target	6030	11.1567	0.346697
SIRV6003	Direct RNA Control	Target	6030	13.5997	0.215338
SIRV6003	TEQUILA_8h	Target	6030	12.0019	0.188896
SIRV6003	TEQUILA_4h	Target	6030	11.9695	0.182602
SIRV6003	TEQUILA_48h	Target	6030	12.0545	0.0763633
SIRV10002	1D cDNA Control	Target	10031	11.0615	0.206317
SIRV10002	Direct RNA Control	Target	10031	5.71877	4.08087
SIRV10002	TEQUILA_8h	Target	10031	10.7176	0.196154
SIRV10002	TEQUILA_4h	Target	10031	11.0841	0.016288
SIRV10002	TEQUILA_48h	Target	10031	10.674	0.0688491
SIRV6001	1D cDNA Control	Non-target	6030	10.8998	0.456788
SIRV6001	Direct RNA Control	Non-target	6030	13.2374	0.0915629
SIRV6001	TEQUILA_8h	Non-target	6030	1.93604	2.73797
SIRV6001	TEQUILA_4h	Non-target	6030	0	0
SIRV6001	TEQUILA_48h	Non-target	6030	2.95197	2.18163

## Sheet: Fig2c
AS_event	Group	Exon_inclusion_level (short_read)	Exon_inclusion_level (long_read)	Cor_Pearson
chr1:-:151679621_151679770:151679210:151679983	1D cDNA Control	0.413667	0.383713	0.988825
chr1:-:151679621_151679770:151679210:151679983	Direct RNA Control	0.413667	0.378758	0.985409
chr1:-:151679621_151679770:151679210:151679983	TEQUILA_48h	0.413667	0.400313	0.985624
chr1:-:151679621_151679770:151679210:151679983	TEQUILA_4h	0.413667	0.47319	0.988723
chr1:-:151679621_151679770:151679210:151679983	TEQUILA_8h	0.413667	0.445967	0.987183
chr1:-:38425792_38425847:38423935:38433716	1D cDNA Control	0.987333	0.990783	0.988825
chr1:-:38425792_38425847:38423935:38433716	Direct RNA Control	0.987333	1	0.985409
chr1:-:38425792_38425847:38423935:38433716	TEQUILA_48h	0.987333	0.984571	0.985624
chr1:-:38425792_38425847:38423935:38433716	TEQUILA_4h	0.987333	0.976044	0.988723
chr1:-:38425792_38425847:38423935:38433716	TEQUILA_8h	0.987333	0.979719	0.987183
chr1:-:53699214_53699324:53694626:53701249	1D cDNA Control	0.749	0.784638	0.988825
chr1:-:53699214_53699324:53694626:53701249	Direct RNA Control	0.749	0.765327	0.985409
chr1:-:53699214_53699324:53694626:53701249	TEQUILA_48h	0.749	0.822144	0.985624
chr1:-:53699214_53699324:53694626:53701249	TEQUILA_4h	0.749	0.781912	0.988723
chr1:-:53699214_53699324:53694626:53701249	TEQUILA_8h	0.749	0.787567	0.987183
chr1:-:78434706_78434768:78433887:78435609	1D cDNA Control	0.038	0.0277348	0.988825
chr1:-:78434706_78434768:78433887:78435609	Direct RNA Control	0.038	0.0235442	0.985409
chr1:-:78434706_78434768:78433887:78435609	TEQUILA_48h	0.038	0.0235108	0.985624
chr1:-:78434706_78434768:78433887:78435609	TEQUILA_4h	0.038	0.0267835	0.988723
chr1:-:78434706_78434768:78433887:78435609	TEQUILA_8h	0.038	0.0238449	0.987183
chr1:+:109236212_109236264:109235489:109238324	1D cDNA Control	0.0386667	0.0353751	0.988825
chr1:+:109236212_109236264:109235489:109238324	Direct RNA Control	0.0386667	0.116913	0.985409
chr1:+:109236212_109236264:109235489:109238324	TEQUILA_48h	0.0386667	0.0189364	0.985624
chr1:+:109236212_109236264:109235489:109238324	TEQUILA_4h	0.0386667	0.0172498	0.988723
chr1:+:109236212_109236264:109235489:109238324	TEQUILA_8h	0.0386667	0.0165788	0.987183
chr1:+:110888161_110888271:110884890:110888930	1D cDNA Control	0.337333	0.193225	0.988825
chr1:+:110888161_110888271:110884890:110888930	Direct RNA Control	0.337333	0	0.985409
chr1:+:110888161_110888271:110884890:110888930	TEQUILA_48h	0.337333	0.238359	0.985624
chr1:+:110888161_110888271:110884890:110888930	TEQUILA_4h	0.337333	0.221854	0.988723
chr1:+:110888161_110888271:110884890:110888930	TEQUILA_8h	0.337333	0.185916	0.987183
chr1:+:150300016_150300111:150298339:150300779	1D cDNA Control	0.271	0.0617749	0.988825
chr1:+:150300016_150300111:150298339:150300779	Direct RNA Control	0.271	0.0850558	0.985409
chr1:+:150300016_150300111:150298339:150300779	TEQUILA_48h	0.271	0.0728641	0.985624
chr1:+:150300016_150300111:150298339:150300779	TEQUILA_4h	0.271	0.13748	0.988723
chr1:+:150300016_150300111:150298339:150300779	TEQUILA_8h	0.271	0.134902	0.987183
chr1:+:150318494_150318612:150317023:150318884	1D cDNA Control	0.986	0.993456	0.988825
chr1:+:150318494_150318612:150317023:150318884	Direct RNA Control	0.986	1	0.985409
chr1:+:150318494_150318612:150317023:150318884	TEQUILA_48h	0.986	0.998417	0.985624
chr1:+:150318494_150318612:150317023:150318884	TEQUILA_4h	0.986	0.99841	0.988723
chr1:+:150318494_150318612:150317023:150318884	TEQUILA_8h	0.986	0.997779	0.987183
chr1:+:32497125_32497241:32496023:32498789	1D cDNA Control	0.989	0.993362	0.988825
chr1:+:32497125_32497241:32496023:32498789	Direct RNA Control	0.989	0.980743	0.985409
chr1:+:32497125_32497241:32496023:32498789	TEQUILA_48h	0.989	0.984055	0.985624
chr1:+:32497125_32497241:32496023:32498789	TEQUILA_4h	0.989	0.990831	0.988723
chr1:+:32497125_32497241:32496023:32498789	TEQUILA_8h	0.989	0.986417	0.987183
chr1:+:97271975_97272008:97270495:97272422	1D cDNA Control	0.222	0.48615	0.988825
chr1:+:97271975_97272008:97270495:97272422	Direct RNA Control	0.222	0.180231	0.985409
chr1:+:97271975_97272008:97270495:97272422	TEQUILA_48h	0.222	0.523335	0.985624
chr1:+:97271975_97272008:97270495:97272422	TEQUILA_4h	0.222	0.41024	0.988723
chr1:+:97271975_97272008:97270495:97272422	TEQUILA_8h	0.222	0.540733	0.987183
chr1:+:97278585_97278662:97278484:97278829	1D cDNA Control	0.976333	1	0.988825
chr1:+:97278585_97278662:97278484:97278829	Direct RNA Control	0.976333	1	0.985409
chr1:+:97278585_97278662:97278484:97278829	TEQUILA_48h	0.976333	1	0.985624
chr1:+:97278585_97278662:97278484:97278829	TEQUILA_4h	0.976333	1	0.988723
chr1:+:97278585_97278662:97278484:97278829	TEQUILA_8h	0.976333	1	0.987183
chr10:-:121336359_121336417:121336262:121336592	1D cDNA Control	0.0233333	0.0064679	0.988825
chr10:-:121336359_121336417:121336262:121336592	Direct RNA Control	0.0233333	0.00248255	0.985409
chr10:-:121336359_121336417:121336262:121336592	TEQUILA_48h	0.0233333	0.00798218	0.985624
chr10:-:121336359_121336417:121336262:121336592	TEQUILA_4h	0.0233333	0.00832843	0.988723
chr10:-:121336359_121336417:121336262:121336592	TEQUILA_8h	0.0233333	0.00903946	0.987183
chr10:+:112570141_112570220:112559676:112572036	1D cDNA Control	0.983	1	0.988825
chr10:+:112570141_112570220:112559676:112572036	Direct RNA Control	0.983	1	0.985409
chr10:+:112570141_112570220:112559676:112572036	TEQUILA_48h	0.983	1	0.985624
chr10:+:112570141_112570220:112559676:112572036	TEQUILA_4h	0.983	1	0.988723
chr10:+:112570141_112570220:112559676:112572036	TEQUILA_8h	0.983	1	0.987183
chr10:+:13633768_13633888:13629152:13639458	1D cDNA Control	0.14	0.168305	0.988825
chr10:+:13633768_13633888:13629152:13639458	Direct RNA Control	0.14	0.186123	0.985409
chr10:+:13633768_13633888:13629152:13639458	TEQUILA_48h	0.14	0.170324	0.985624
chr10:+:13633768_13633888:13629152:13639458	TEQUILA_4h	0.14	0.211676	0.988723
chr10:+:13633768_13633888:13629152:13639458	TEQUILA_8h	0.14	0.172698	0.987183
chr10:+:60380615_60380661:60273093:60461834	1D cDNA Control	0.933333	1	0.988825
chr10:+:60380615_60380661:60273093:60461834	Direct RNA Control	0.933333	1	0.985409
chr10:+:60380615_60380661:60273093:60461834	TEQUILA_48h	0.933333	0.995032	0.985624
chr10:+:60380615_60380661:60273093:60461834	TEQUILA_4h	0.933333	0.987582	0.988723
chr10:+:60380615_60380661:60273093:60461834	TEQUILA_8h	0.933333	0.987447	0.987183
chr10:+:60548130_60548183:60546841:60549022	1D cDNA Control	0.964333	1	0.988825
chr10:+:60548130_60548183:60546841:60549022	Direct RNA Control	0.964333	1	0.985409
chr10:+:60548130_60548183:60546841:60549022	TEQUILA_48h	0.964333	1	0.985624
chr10:+:60548130_60548183:60546841:60549022	TEQUILA_4h	0.964333	1	0.988723
chr10:+:60548130_60548183:60546841:60549022	TEQUILA_8h	0.964333	1	0.987183
chr10:+:60556100_60556286:60553375:60558159	1D cDNA Control	0.984333	1	0.988825
chr10:+:60556100_60556286:60553375:60558159	Direct RNA Control	0.984333	1	0.985409
chr10:+:60556100_60556286:60553375:60558159	TEQUILA_48h	0.984333	1	0.985624
chr10:+:60556100_60556286:60553375:60558159	TEQUILA_4h	0.984333	1	0.988723
chr10:+:60556100_60556286:60553375:60558159	TEQUILA_8h	0.984333	1	0.987183
chr10:+:60558816_60559012:60558320:60559954	1D cDNA Control	0.980333	1	0.988825
chr10:+:60558816_60559012:60558320:60559954	Direct RNA Control	0.980333	1	0.985409
chr10:+:60558816_60559012:60558320:60559954	TEQUILA_48h	0.980333	1	0.985624
chr10:+:60558816_60559012:60558320:60559954	TEQUILA_4h	0.980333	1	0.988723
chr10:+:60558816_60559012:60558320:60559954	TEQUILA_8h	0.980333	1	0.987183
chr11:-:47505005_47505084:47504408:47505941	1D cDNA Control	0.989333	1	0.988825
chr11:-:47505005_47505084:47504408:47505941	Direct RNA Control	0.989333	1	0.985409
chr11:-:47505005_47505084:47504408:47505941	TEQUILA_48h	0.989333	0.999272	0.985624
chr11:-:47505005_47505084:47504408:47505941	TEQUILA_4h	0.989333	0.997086	0.988723
chr11:-:47505005_47505084:47504408:47505941	TEQUILA_8h	0.989333	0.998394	0.987183
chr11:-:62483336_62483409:62483079:62484461	1D cDNA Control	0.923	1	0.988825
chr11:-:62483336_62483409:62483079:62484461	Direct RNA Control	0.923	1	0.985409
chr11:-:62483336_62483409:62483079:62484461	TEQUILA_48h	0.923	1	0.985624
chr11:-:62483336_62483409:62483079:62484461	TEQUILA_4h	0.923	1	0.988723
chr11:-:62483336_62483409:62483079:62484461	TEQUILA_8h	0.923	1	0.987183
chr11:-:66433743_66433964:66433049:66436086	1D cDNA Control	0.113333	0.029628	0.988825
chr11:-:66433743_66433964:66433049:66436086	Direct RNA Control	0.113333	0	0.985409
chr11:-:66433743_66433964:66433049:66436086	TEQUILA_48h	0.113333	0.0320025	0.985624
chr11:-:66433743_66433964:66433049:66436086	TEQUILA_4h	0.113333	0.0370585	0.988723
chr11:-:66433743_66433964:66433049:66436086	TEQUILA_8h	0.113333	0.041283	0.987183
chr12:-:108936546_108936627:108932865:108936804	1D cDNA Control	0.018	0.00378857	0.988825
chr12:-:108936546_108936627:108932865:108936804	Direct RNA Control	0.018	0	0.985409
chr12:-:108936546_108936627:108932865:108936804	TEQUILA_48h	0.018	0.00472761	0.985624
chr12:-:108936546_108936627:108932865:108936804	TEQUILA_4h	0.018	0.00467809	0.988723
chr12:-:108936546_108936627:108932865:108936804	TEQUILA_8h	0.018	0.00303927	0.987183
chr12:-:114387888_114387959:114386841:114390317	1D cDNA Control	0.974333	1	0.988825
chr12:-:114387888_114387959:114386841:114390317	Direct RNA Control	0.974333	1	0.985409
chr12:-:114387888_114387959:114386841:114390317	TEQUILA_48h	0.974333	0.983904	0.985624
chr12:-:114387888_114387959:114386841:114390317	TEQUILA_4h	0.974333	0.971452	0.988723
chr12:-:114387888_114387959:114386841:114390317	TEQUILA_8h	0.974333	0.968624	0.987183
chr12:-:120783938_120784125:120783435:120785249	1D cDNA Control	0.985333	1	0.988825
chr12:-:120783938_120784125:120783435:120785249	Direct RNA Control	0.985333	1	0.985409
chr12:-:120783938_120784125:120783435:120785249	TEQUILA_48h	0.985333	0.992204	0.985624
chr12:-:120783938_120784125:120783435:120785249	TEQUILA_4h	0.985333	0.987656	0.988723
chr12:-:120783938_120784125:120783435:120785249	TEQUILA_8h	0.985333	0.988714	0.987183
chr12:-:120789147_120789203:120785317:120791102	1D cDNA Control	0.981667	0.989554	0.988825
chr12:-:120789147_120789203:120785317:120791102	Direct RNA Control	0.981667	1	0.985409
chr12:-:120789147_120789203:120785317:120791102	TEQUILA_48h	0.981667	0.989503	0.985624
chr12:-:120789147_120789203:120785317:120791102	TEQUILA_4h	0.981667	0.991563	0.988723
chr12:-:120789147_120789203:120785317:120791102	TEQUILA_8h	0.981667	0.987891	0.987183
chr12:+:132238913_132239044:132237908:132239931	1D cDNA Control	0.985667	1	0.988825
chr12:+:132238913_132239044:132237908:132239931	Direct RNA Control	0.985667	1	0.985409
chr12:+:132238913_132239044:132237908:132239931	TEQUILA_48h	0.985667	0.994784	0.985624
chr12:+:132238913_132239044:132237908:132239931	TEQUILA_4h	0.985667	0.989074	0.988723
chr12:+:132238913_132239044:132237908:132239931	TEQUILA_8h	0.985667	0.996233	0.987183
chr12:+:132249001_132249231:132241189:132250663	1D cDNA Control	0.886	0.803077	0.988825
chr12:+:132249001_132249231:132241189:132250663	Direct RNA Control	0.886	0.934898	0.985409
chr12:+:132249001_132249231:132241189:132250663	TEQUILA_48h	0.886	0.775837	0.985624
chr12:+:132249001_132249231:132241189:132250663	TEQUILA_4h	0.886	0.78791	0.988723
chr12:+:132249001_132249231:132241189:132250663	TEQUILA_8h	0.886	0.80574	0.987183
chr12:+:132269618_132269773:132262875:132271008	1D cDNA Control	0.0373333	0.00383432	0.988825
chr12:+:132269618_132269773:132262875:132271008	Direct RNA Control	0.0373333	0.0169511	0.985409
chr12:+:132269618_132269773:132262875:132271008	TEQUILA_48h	0.0373333	0.000290795	0.985624
chr12:+:132269618_132269773:132262875:132271008	TEQUILA_4h	0.0373333	0.00139886	0.988723
chr12:+:132269618_132269773:132262875:132271008	TEQUILA_8h	0.0373333	0.000496946	0.987183
chr12:+:50026379_50026406:50025708:50026638	1D cDNA Control	0.855667	1	0.988825
chr12:+:50026379_50026406:50025708:50026638	Direct RNA Control	0.855667	1	0.985409
chr12:+:50026379_50026406:50025708:50026638	TEQUILA_48h	0.855667	1	0.985624
chr12:+:50026379_50026406:50025708:50026638	TEQUILA_4h	0.855667	1	0.988723
chr12:+:50026379_50026406:50025708:50026638	TEQUILA_8h	0.855667	1	0.987183
chr12:+:50028882_50029046:50028385:50029148	1D cDNA Control	0.842333	1	0.988825
chr12:+:50028882_50029046:50028385:50029148	Direct RNA Control	0.842333	1	0.985409
chr12:+:50028882_50029046:50028385:50029148	TEQUILA_48h	0.842333	1	0.985624
chr12:+:50028882_50029046:50028385:50029148	TEQUILA_4h	0.842333	1	0.988723
chr12:+:50028882_50029046:50028385:50029148	TEQUILA_8h	0.842333	1	0.987183
chr12:+:54676863_54677018:54676658:54677596	1D cDNA Control	0.108	0.109851	0.988825
chr12:+:54676863_54677018:54676658:54677596	Direct RNA Control	0.108	0.114951	0.985409
chr12:+:54676863_54677018:54676658:54677596	TEQUILA_48h	0.108	0.213151	0.985624
chr12:+:54676863_54677018:54676658:54677596	TEQUILA_4h	0.108	0.243172	0.988723
chr12:+:54676863_54677018:54676658:54677596	TEQUILA_8h	0.108	0.246099	0.987183
chr12:+:56975843_56975936:56975663:56980633	1D cDNA Control	0.895	1	0.988825
chr12:+:56975843_56975936:56975663:56980633	Direct RNA Control	0.895	1	0.985409
chr12:+:56975843_56975936:56975663:56980633	TEQUILA_48h	0.895	1	0.985624
chr12:+:56975843_56975936:56975663:56980633	TEQUILA_4h	0.895	1	0.988723
chr12:+:56975843_56975936:56975663:56980633	TEQUILA_8h	0.895	1	0.987183
chr12:+:56982716_56982802:56982158:56982924	1D cDNA Control	0.794333	0.926767	0.988825
chr12:+:56982716_56982802:56982158:56982924	Direct RNA Control	0.794333	1	0.985409
chr12:+:56982716_56982802:56982158:56982924	TEQUILA_48h	0.794333	0.921892	0.985624
chr12:+:56982716_56982802:56982158:56982924	TEQUILA_4h	0.794333	0.934615	0.988723
chr12:+:56982716_56982802:56982158:56982924	TEQUILA_8h	0.794333	0.955493	0.987183
chr13:-:79927288_79927359:79918929:79928574	1D cDNA Control	0.293667	0.20491	0.988825
chr13:-:79927288_79927359:79918929:79928574	Direct RNA Control	0.293667	0	0.985409
chr13:-:79927288_79927359:79918929:79928574	TEQUILA_48h	0.293667	0.0689621	0.985624
chr13:-:79927288_79927359:79918929:79928574	TEQUILA_4h	0.293667	0.0510177	0.988723
chr13:-:79927288_79927359:79918929:79928574	TEQUILA_8h	0.293667	0.0688689	0.987183
chr13:+:98009050_98009103:97999321:98009736	1D cDNA Control	0.652333	0.571135	0.988825
chr13:+:98009050_98009103:97999321:98009736	Direct RNA Control	0.652333	0.621894	0.985409
chr13:+:98009050_98009103:97999321:98009736	TEQUILA_48h	0.652333	0.473018	0.985624
chr13:+:98009050_98009103:97999321:98009736	TEQUILA_4h	0.652333	0.694319	0.988723
chr13:+:98009050_98009103:97999321:98009736	TEQUILA_8h	0.652333	0.712977	0.987183
chr14:-:26941526_26941597:26918169:26949183	1D cDNA Control	0.981667	1	0.988825
chr14:-:26941526_26941597:26918169:26949183	TEQUILA_48h	0.981667	0.93215	0.985624
chr14:-:26941526_26941597:26918169:26949183	TEQUILA_4h	0.981667	1	0.988723
chr14:-:26941526_26941597:26918169:26949183	TEQUILA_8h	0.981667	1	0.987183
chr14:-:27018886_27018987:26949349:27064616	1D cDNA Control	0.112	0.041096	0.988825
chr14:-:27018886_27018987:26949349:27064616	Direct RNA Control	0.112	0.0730389	0.985409
chr14:-:27018886_27018987:26949349:27064616	TEQUILA_48h	0.112	0.0489333	0.985624
chr14:-:27018886_27018987:26949349:27064616	TEQUILA_4h	0.112	0.0275485	0.988723
chr14:-:27018886_27018987:26949349:27064616	TEQUILA_8h	0.112	0	0.987183
chr14:+:73555078_73555182:73554869:73563623	1D cDNA Control	0.0223333	0.00152888	0.988825
chr14:+:73555078_73555182:73554869:73563623	Direct RNA Control	0.0223333	0	0.985409
chr14:+:73555078_73555182:73554869:73563623	TEQUILA_48h	0.0223333	0.00134579	0.985624
chr14:+:73555078_73555182:73554869:73563623	TEQUILA_4h	0.0223333	0.00173409	0.988723
chr14:+:73555078_73555182:73554869:73563623	TEQUILA_8h	0.0223333	0.00132284	0.987183
chr14:+:73567009_73567070:73566458:73569900	1D cDNA Control	0.075	0.00773616	0.988825
chr14:+:73567009_73567070:73566458:73569900	Direct RNA Control	0.075	0	0.985409
chr14:+:73567009_73567070:73566458:73569900	TEQUILA_48h	0.075	0.00514257	0.985624
chr14:+:73567009_73567070:73566458:73569900	TEQUILA_4h	0.075	0.00827632	0.988723
chr14:+:73567009_73567070:73566458:73569900	TEQUILA_8h	0.075	0.0102904	0.987183
chr15:-:101826419_101826498:101826006:101827113	1D cDNA Control	0.926	0.93307	0.988825
chr15:-:101826419_101826498:101826006:101827113	Direct RNA Control	0.926	0.925356	0.985409
chr15:-:101826419_101826498:101826006:101827113	TEQUILA_48h	0.926	0.938411	0.985624
chr15:-:101826419_101826498:101826006:101827113	TEQUILA_4h	0.926	0.937207	0.988723
chr15:-:101826419_101826498:101826006:101827113	TEQUILA_8h	0.926	0.940092	0.987183
chr15:-:101830019_101830127:101827907:101832167	1D cDNA Control	0.0196667	0.00644603	0.988825
chr15:-:101830019_101830127:101827907:101832167	Direct RNA Control	0.0196667	0.014328	0.985409
chr15:-:101830019_101830127:101827907:101832167	TEQUILA_48h	0.0196667	0.00597347	0.985624
chr15:-:101830019_101830127:101827907:101832167	TEQUILA_4h	0.0196667	0.00593528	0.988723
chr15:-:101830019_101830127:101827907:101832167	TEQUILA_8h	0.0196667	0.00693025	0.987183
chr15:-:35236489_35236629:35234281:35240465	1D cDNA Control	0.99	1	0.988825
chr15:-:35236489_35236629:35234281:35240465	Direct RNA Control	0.99	1	0.985409
chr15:-:35236489_35236629:35234281:35240465	TEQUILA_48h	0.99	1	0.985624
chr15:-:35236489_35236629:35234281:35240465	TEQUILA_4h	0.99	1	0.988723
chr15:-:35236489_35236629:35234281:35240465	TEQUILA_8h	0.99	1	0.987183
chr15:-:72582280_72582359:72582111:72582468	1D cDNA Control	0.900667	1	0.988825
chr15:-:72582280_72582359:72582111:72582468	Direct RNA Control	0.900667	1	0.985409
chr15:-:72582280_72582359:72582111:72582468	TEQUILA_48h	0.900667	1	0.985624
chr15:-:72582280_72582359:72582111:72582468	TEQUILA_4h	0.900667	1	0.988723
chr15:-:72582280_72582359:72582111:72582468	TEQUILA_8h	0.900667	1	0.987183
chr16:-:258600_258663:258187:270648	1D cDNA Control	0.130333	0.0537079	0.988825
chr16:-:258600_258663:258187:270648	Direct RNA Control	0.130333	0.0555697	0.985409
chr16:-:258600_258663:258187:270648	TEQUILA_48h	0.130333	0.0283095	0.985624
chr16:-:258600_258663:258187:270648	TEQUILA_4h	0.130333	0.0444379	0.988723
chr16:-:258600_258663:258187:270648	TEQUILA_8h	0.130333	0.0528035	0.987183
chr16:+:106321_106420:105882:106539	1D cDNA Control	0.0156667	0.00488362	0.988825
chr16:+:106321_106420:105882:106539	Direct RNA Control	0.0156667	0	0.985409
chr16:+:106321_106420:105882:106539	TEQUILA_48h	0.0156667	0.00565701	0.985624
chr16:+:106321_106420:105882:106539	TEQUILA_4h	0.0156667	0.00500481	0.988723
chr16:+:106321_106420:105882:106539	TEQUILA_8h	0.0156667	0.00415035	0.987183
chr16:+:2818506_2818600:2818262:2818998	1D cDNA Control	0.0283333	0.00162171	0.988825
chr16:+:2818506_2818600:2818262:2818998	Direct RNA Control	0.0283333	0	0.985409
chr16:+:2818506_2818600:2818262:2818998	TEQUILA_48h	0.0283333	0.00327377	0.985624
chr16:+:2818506_2818600:2818262:2818998	TEQUILA_4h	0.0283333	0.000595847	0.988723
chr16:+:2818506_2818600:2818262:2818998	TEQUILA_8h	0.0283333	0.00146338	0.987183
chr16:+:70558767_70558920:70557831:70560490	1D cDNA Control	0.0296667	0.0323735	0.988825
chr16:+:70558767_70558920:70557831:70560490	Direct RNA Control	0.0296667	0.0207553	0.985409
chr16:+:70558767_70558920:70557831:70560490	TEQUILA_48h	0.0296667	0.0231248	0.985624
chr16:+:70558767_70558920:70557831:70560490	TEQUILA_4h	0.0296667	0.0166617	0.988723
chr16:+:70558767_70558920:70557831:70560490	TEQUILA_8h	0.0296667	0.0213526	0.987183
chr16:+:70584553_70584581:70582345:70588349	1D cDNA Control	0.0476667	0.0171682	0.988825
chr16:+:70584553_70584581:70582345:70588349	Direct RNA Control	0.0476667	0.0152683	0.985409
chr16:+:70584553_70584581:70582345:70588349	TEQUILA_48h	0.0476667	0.0498695	0.985624
chr16:+:70584553_70584581:70582345:70588349	TEQUILA_4h	0.0476667	0.128511	0.988723
chr16:+:70584553_70584581:70582345:70588349	TEQUILA_8h	0.0476667	0.0895091	0.987183
chr17:-:36971878_36971994:36971350:36977154	1D cDNA Control	0.0486667	0.0351995	0.988825
chr17:-:36971878_36971994:36971350:36977154	Direct RNA Control	0.0486667	0	0.985409
chr17:-:36971878_36971994:36971350:36977154	TEQUILA_48h	0.0486667	0.0260045	0.985624
chr17:-:36971878_36971994:36971350:36977154	TEQUILA_4h	0.0486667	0.0397947	0.988723
chr17:-:36971878_36971994:36971350:36977154	TEQUILA_8h	0.0486667	0.0368582	0.987183
chr17:-:74731854_74731957:74731240:74732236	1D cDNA Control	0.163667	0.0186914	0.988825
chr17:-:74731854_74731957:74731240:74732236	Direct RNA Control	0.163667	0.00898214	0.985409
chr17:-:74731854_74731957:74731240:74732236	TEQUILA_48h	0.163667	0.0272854	0.985624
chr17:-:74731854_74731957:74731240:74732236	TEQUILA_4h	0.163667	0.0437805	0.988723
chr17:-:74731854_74731957:74731240:74732236	TEQUILA_8h	0.163667	0.0350863	0.987183
chr17:-:7769809_7769876:7760516:7786553	1D cDNA Control	0.0443333	0.0448136	0.988825
chr17:-:7769809_7769876:7760516:7786553	Direct RNA Control	0.0443333	0.0264356	0.985409
chr17:-:7769809_7769876:7760516:7786553	TEQUILA_48h	0.0443333	0.0391071	0.985624
chr17:-:7769809_7769876:7760516:7786553	TEQUILA_4h	0.0443333	0.0343769	0.988723
chr17:-:7769809_7769876:7760516:7786553	TEQUILA_8h	0.0443333	0.0316442	0.987183
chr17:+:48828658_48828723:48828213:48829561	1D cDNA Control	0.542	0.439528	0.988825
chr17:+:48828658_48828723:48828213:48829561	Direct RNA Control	0.542	0.359051	0.985409
chr17:+:48828658_48828723:48828213:48829561	TEQUILA_48h	0.542	0.378372	0.985624
chr17:+:48828658_48828723:48828213:48829561	TEQUILA_4h	0.542	0.514212	0.988723
chr17:+:48828658_48828723:48828213:48829561	TEQUILA_8h	0.542	0.447422	0.987183
chr19:-:10428905_10429048:10428449:10429842	1D cDNA Control	0.968333	1	0.988825
chr19:-:10428905_10429048:10428449:10429842	Direct RNA Control	0.968333	1	0.985409
chr19:-:10428905_10429048:10428449:10429842	TEQUILA_48h	0.968333	0.983521	0.985624
chr19:-:10428905_10429048:10428449:10429842	TEQUILA_4h	0.968333	0.952842	0.988723
chr19:-:10428905_10429048:10428449:10429842	TEQUILA_8h	0.968333	0.966241	0.987183
chr19:-:10431724_10431935:10431627:10432207	1D cDNA Control	0.983667	1	0.988825
chr19:-:10431724_10431935:10431627:10432207	Direct RNA Control	0.983667	1	0.985409
chr19:-:10431724_10431935:10431627:10432207	TEQUILA_48h	0.983667	1	0.985624
chr19:-:10431724_10431935:10431627:10432207	TEQUILA_4h	0.983667	1	0.988723
chr19:-:10431724_10431935:10431627:10432207	TEQUILA_8h	0.983667	1	0.987183
chr19:-:39332253_39332322:39331199:39334482	1D cDNA Control	0.0106667	0.00673675	0.988825
chr19:-:39332253_39332322:39331199:39334482	Direct RNA Control	0.0106667	0.005752	0.985409
chr19:-:39332253_39332322:39331199:39334482	TEQUILA_48h	0.0106667	0.0053239	0.985624
chr19:-:39332253_39332322:39331199:39334482	TEQUILA_4h	0.0106667	0.00957222	0.988723
chr19:-:39332253_39332322:39331199:39334482	TEQUILA_8h	0.0106667	0.00801516	0.987183
chr19:+:56170228_56170347:56166519:56170576	1D cDNA Control	0.045	0.00576321	0.988825
chr19:+:56170228_56170347:56166519:56170576	Direct RNA Control	0.045	0.0402533	0.985409
chr19:+:56170228_56170347:56166519:56170576	TEQUILA_48h	0.045	0.00960776	0.985624
chr19:+:56170228_56170347:56166519:56170576	TEQUILA_4h	0.045	0.0151975	0.988723
chr19:+:56170228_56170347:56166519:56170576	TEQUILA_8h	0.045	0.0167479	0.987183
chr2:-:153535570_153535623:153533989:153535866	1D cDNA Control	0.456333	0.536124	0.988825
chr2:-:153535570_153535623:153533989:153535866	Direct RNA Control	0.456333	0.257721	0.985409
chr2:-:153535570_153535623:153533989:153535866	TEQUILA_48h	0.456333	0.539955	0.985624
chr2:-:153535570_153535623:153533989:153535866	TEQUILA_4h	0.456333	0.429669	0.988723
chr2:-:153535570_153535623:153533989:153535866	TEQUILA_8h	0.456333	0.441571	0.987183
chr2:-:161138768_161138815:161137875:161141286	1D cDNA Control	0.214333	0.197903	0.988825
chr2:-:161138768_161138815:161137875:161141286	Direct RNA Control	0.214333	0.171125	0.985409
chr2:-:161138768_161138815:161137875:161141286	TEQUILA_48h	0.214333	0.168731	0.985624
chr2:-:161138768_161138815:161137875:161141286	TEQUILA_4h	0.214333	0.183131	0.988723
chr2:-:161138768_161138815:161137875:161141286	TEQUILA_8h	0.214333	0.199974	0.987183
chr2:-:38805062_38805144:38804674:38809055	1D cDNA Control	0.1	0.00924099	0.988825
chr2:-:38805062_38805144:38804674:38809055	Direct RNA Control	0.1	0	0.985409
chr2:-:38805062_38805144:38804674:38809055	TEQUILA_48h	0.1	0.00448004	0.985624
chr2:-:38805062_38805144:38804674:38809055	TEQUILA_4h	0.1	0	0.988723
chr2:-:38805062_38805144:38804674:38809055	TEQUILA_8h	0.1	0	0.987183
chr2:-:38973286_38973321:38972329:38973836	1D cDNA Control	0.779667	0.742708	0.988825
chr2:-:38973286_38973321:38972329:38973836	Direct RNA Control	0.779667	0.758755	0.985409
chr2:-:38973286_38973321:38972329:38973836	TEQUILA_48h	0.779667	0.745545	0.985624
chr2:-:38973286_38973321:38972329:38973836	TEQUILA_4h	0.779667	0.72747	0.988723
chr2:-:38973286_38973321:38972329:38973836	TEQUILA_8h	0.779667	0.722054	0.987183
chr2:-:70452460_70452525:70451761:70454867	1D cDNA Control	0.189333	0.0314123	0.988825
chr2:-:70452460_70452525:70451761:70454867	Direct RNA Control	0.189333	0	0.985409
chr2:-:70452460_70452525:70451761:70454867	TEQUILA_48h	0.189333	0.033309	0.985624
chr2:-:70452460_70452525:70451761:70454867	TEQUILA_4h	0.189333	0.0523293	0.988723
chr2:-:70452460_70452525:70451761:70454867	TEQUILA_8h	0.189333	0.0501124	0.987183
chr2:+:178082433_178082573:178081668:178083765	1D cDNA Control	0.964	0.932607	0.988825
chr2:+:178082433_178082573:178081668:178083765	Direct RNA Control	0.964	0.969513	0.985409
chr2:+:178082433_178082573:178081668:178083765	TEQUILA_48h	0.964	0.947081	0.985624
chr2:+:178082433_178082573:178081668:178083765	TEQUILA_4h	0.964	0.943048	0.988723
chr2:+:178082433_178082573:178081668:178083765	TEQUILA_8h	0.964	0.941758	0.987183
chr20:-:2447838_2447961:2446465:2448253	1D cDNA Control	0.0103333	0.00484524	0.988825
chr20:-:2447838_2447961:2446465:2448253	Direct RNA Control	0.0103333	0.000725806	0.985409
chr20:-:2447838_2447961:2446465:2448253	TEQUILA_48h	0.0103333	0.0045931	0.985624
chr20:-:2447838_2447961:2446465:2448253	TEQUILA_4h	0.0103333	0.00522585	0.988723
chr20:-:2447838_2447961:2446465:2448253	TEQUILA_8h	0.0103333	0.0048133	0.987183
chr20:+:62657292_62657411:62656046:62658335	1D cDNA Control	0.968667	0.984012	0.988825
chr20:+:62657292_62657411:62656046:62658335	Direct RNA Control	0.968667	0.977429	0.985409
chr20:+:62657292_62657411:62656046:62658335	TEQUILA_48h	0.968667	0.984564	0.985624
chr20:+:62657292_62657411:62656046:62658335	TEQUILA_4h	0.968667	0.963879	0.988723
chr20:+:62657292_62657411:62656046:62658335	TEQUILA_8h	0.968667	0.95553	0.987183
chr21:+:47350700_47350759:47349909:47355167	1D cDNA Control	0.881667	0.946485	0.988825
chr21:+:47350700_47350759:47349909:47355167	Direct RNA Control	0.881667	0.949803	0.985409
chr21:+:47350700_47350759:47349909:47355167	TEQUILA_48h	0.881667	0.94126	0.985624
chr21:+:47350700_47350759:47349909:47355167	TEQUILA_4h	0.881667	0.938002	0.988723
chr21:+:47350700_47350759:47349909:47355167	TEQUILA_8h	0.881667	0.932428	0.987183
chr22:-:36146473_36146504:36142608:36152152	1D cDNA Control	0.0106667	0.00962966	0.988825
chr22:-:36146473_36146504:36142608:36152152	Direct RNA Control	0.0106667	0	0.985409
chr22:-:36146473_36146504:36142608:36152152	TEQUILA_48h	0.0106667	0.00841076	0.985624
chr22:-:36146473_36146504:36142608:36152152	TEQUILA_4h	0.0106667	0.0101899	0.988723
chr22:-:36146473_36146504:36142608:36152152	TEQUILA_8h	0.0106667	0.00825387	0.987183
chr22:+:29693817_29693939:29692358:29694723	1D cDNA Control	0.981	0.985674	0.988825
chr22:+:29693817_29693939:29692358:29694723	Direct RNA Control	0.981	1	0.985409
chr22:+:29693817_29693939:29692358:29694723	TEQUILA_48h	0.981	0.987799	0.985624
chr22:+:29693817_29693939:29692358:29694723	TEQUILA_4h	0.981	0.987167	0.988723
chr22:+:29693817_29693939:29692358:29694723	TEQUILA_8h	0.981	0.986581	0.987183
chr3:+:142738811_142738878:142735817:142739441	1D cDNA Control	0.983	1	0.988825
chr3:+:142738811_142738878:142735817:142739441	Direct RNA Control	0.983	1	0.985409
chr3:+:142738811_142738878:142735817:142739441	TEQUILA_48h	0.983	1	0.985624
chr3:+:142738811_142738878:142735817:142739441	TEQUILA_4h	0.983	1	0.988723
chr3:+:142738811_142738878:142735817:142739441	TEQUILA_8h	0.983	1	0.987183
chr3:+:152150506_152150709:152132900:152163071	1D cDNA Control	0.936	0.860068	0.988825
chr3:+:152150506_152150709:152132900:152163071	Direct RNA Control	0.936	1	0.985409
chr3:+:152150506_152150709:152132900:152163071	TEQUILA_48h	0.936	0.912328	0.985624
chr3:+:152150506_152150709:152132900:152163071	TEQUILA_4h	0.936	0.909389	0.988723
chr3:+:152150506_152150709:152132900:152163071	TEQUILA_8h	0.936	0.910693	0.987183
chr3:+:50098234_50098268:50097179:50098389	1D cDNA Control	0.0146667	0	0.988825
chr3:+:50098234_50098268:50097179:50098389	Direct RNA Control	0.0146667	0	0.985409
chr3:+:50098234_50098268:50097179:50098389	TEQUILA_48h	0.0146667	0	0.985624
chr3:+:50098234_50098268:50097179:50098389	TEQUILA_4h	0.0146667	0	0.988723
chr3:+:50098234_50098268:50097179:50098389	TEQUILA_8h	0.0146667	0	0.987183
chr3:+:50137965_50138038:50137484:50140516	1D cDNA Control	0.966	0.997178	0.988825
chr3:+:50137965_50138038:50137484:50140516	Direct RNA Control	0.966	1	0.985409
chr3:+:50137965_50138038:50137484:50140516	TEQUILA_48h	0.966	0.99815	0.985624
chr3:+:50137965_50138038:50137484:50140516	TEQUILA_4h	0.966	0.998574	0.988723
chr3:+:50137965_50138038:50137484:50140516	TEQUILA_8h	0.966	1	0.987183
chr3:+:50141681_50141741:50140599:50142510	1D cDNA Control	0.848	0.911448	0.988825
chr3:+:50141681_50141741:50140599:50142510	Direct RNA Control	0.848	0.878276	0.985409
chr3:+:50141681_50141741:50140599:50142510	TEQUILA_48h	0.848	0.92449	0.985624
chr3:+:50141681_50141741:50140599:50142510	TEQUILA_4h	0.848	0.910575	0.988723
chr3:+:50141681_50141741:50140599:50142510	TEQUILA_8h	0.848	0.914458	0.987183
chr3:+:50142982_50143142:50142575:50144200	1D cDNA Control	0.947333	0.946817	0.988825
chr3:+:50142982_50143142:50142575:50144200	Direct RNA Control	0.947333	0.998308	0.985409
chr3:+:50142982_50143142:50142575:50144200	TEQUILA_48h	0.947333	0.96389	0.985624
chr3:+:50142982_50143142:50142575:50144200	TEQUILA_4h	0.947333	0.965819	0.988723
chr3:+:50142982_50143142:50142575:50144200	TEQUILA_8h	0.947333	0.961454	0.987183
chr4:-:71690011_71690085:71686578:71691013	1D cDNA Control	0.977	0.951361	0.988825
chr4:-:71690011_71690085:71686578:71691013	Direct RNA Control	0.977	0.983308	0.985409
chr4:-:71690011_71690085:71686578:71691013	TEQUILA_48h	0.977	0.966955	0.985624
chr4:-:71690011_71690085:71686578:71691013	TEQUILA_4h	0.977	0.961795	0.988723
chr4:-:71690011_71690085:71686578:71691013	TEQUILA_8h	0.977	0.971095	0.987183
chr4:-:83277690_83277836:83276554:83277949	1D cDNA Control	0.393667	0.531694	0.988825
chr4:-:83277690_83277836:83276554:83277949	Direct RNA Control	0.393667	0.410906	0.985409
chr4:-:83277690_83277836:83276554:83277949	TEQUILA_48h	0.393667	0.561994	0.985624
chr4:-:83277690_83277836:83276554:83277949	TEQUILA_4h	0.393667	0.609746	0.988723
chr4:-:83277690_83277836:83276554:83277949	TEQUILA_8h	0.393667	0.600512	0.987183
chr4:-:83346716_83346820:83346036:83347190	1D cDNA Control	0.103667	0.0450082	0.988825
chr4:-:83346716_83346820:83346036:83347190	Direct RNA Control	0.103667	0.0515901	0.985409
chr4:-:83346716_83346820:83346036:83347190	TEQUILA_48h	0.103667	0.0423476	0.985624
chr4:-:83346716_83346820:83346036:83347190	TEQUILA_4h	0.103667	0.0738407	0.988723
chr4:-:83346716_83346820:83346036:83347190	TEQUILA_8h	0.103667	0.0699453	0.987183
chr5:-:179042547_179042596:179041960:179043127	1D cDNA Control	0.888333	0.881805	0.988825
chr5:-:179042547_179042596:179041960:179043127	Direct RNA Control	0.888333	0.917456	0.985409
chr5:-:179042547_179042596:179041960:179043127	TEQUILA_48h	0.888333	0.884605	0.985624
chr5:-:179042547_179042596:179041960:179043127	TEQUILA_4h	0.888333	0.885694	0.988723
chr5:-:179042547_179042596:179041960:179043127	TEQUILA_8h	0.888333	0.885736	0.987183
chr6:-:136588167_136588313:136582615:136589300	1D cDNA Control	0.879667	0.914194	0.988825
chr6:-:136588167_136588313:136582615:136589300	Direct RNA Control	0.879667	0.812327	0.985409
chr6:-:136588167_136588313:136582615:136589300	TEQUILA_48h	0.879667	0.907916	0.985624
chr6:-:136588167_136588313:136582615:136589300	TEQUILA_4h	0.879667	0.933777	0.988723
chr6:-:136588167_136588313:136582615:136589300	TEQUILA_8h	0.879667	0.93574	0.987183
chr6:-:136590279_136590441:136589477:136590575	1D cDNA Control	0.06	0.0184173	0.988825
chr6:-:136590279_136590441:136589477:136590575	Direct RNA Control	0.06	0	0.985409
chr6:-:136590279_136590441:136589477:136590575	TEQUILA_48h	0.06	0.0179925	0.985624
chr6:-:136590279_136590441:136589477:136590575	TEQUILA_4h	0.06	0.0214433	0.988723
chr6:-:136590279_136590441:136589477:136590575	TEQUILA_8h	0.06	0.0233676	0.987183
chr6:-:136595101_136595327:136594325:136596670	1D cDNA Control	0.011	0.00409129	0.988825
chr6:-:136595101_136595327:136594325:136596670	Direct RNA Control	0.011	0	0.985409
chr6:-:136595101_136595327:136594325:136596670	TEQUILA_48h	0.011	0.00686293	0.985624
chr6:-:136595101_136595327:136594325:136596670	TEQUILA_4h	0.011	0.00488721	0.988723
chr6:-:136595101_136595327:136594325:136596670	TEQUILA_8h	0.011	0.00351797	0.987183
chr6:-:35838058_35838271:35837678:35838711	1D cDNA Control	0.979667	1	0.988825
chr6:-:35838058_35838271:35837678:35838711	Direct RNA Control	0.979667	1	0.985409
chr6:-:35838058_35838271:35837678:35838711	TEQUILA_48h	0.979667	1	0.985624
chr6:-:35838058_35838271:35837678:35838711	TEQUILA_4h	0.979667	1	0.988723
chr6:-:35838058_35838271:35837678:35838711	TEQUILA_8h	0.979667	0.999276	0.987183
chr6:-:99851705_99851758:99850586:99852479	1D cDNA Control	0.854333	0.871362	0.988825
chr6:-:99851705_99851758:99850586:99852479	Direct RNA Control	0.854333	0.986497	0.985409
chr6:-:99851705_99851758:99850586:99852479	TEQUILA_48h	0.854333	0.874068	0.985624
chr6:-:99851705_99851758:99850586:99852479	TEQUILA_4h	0.854333	0.836011	0.988723
chr6:-:99851705_99851758:99850586:99852479	TEQUILA_8h	0.854333	0.8721	0.987183
chr6:-:99853907_99854044:99852578:99855957	1D cDNA Control	0.989	1	0.988825
chr6:-:99853907_99854044:99852578:99855957	Direct RNA Control	0.989	1	0.985409
chr6:-:99853907_99854044:99852578:99855957	TEQUILA_48h	0.989	0.997518	0.985624
chr6:-:99853907_99854044:99852578:99855957	TEQUILA_4h	0.989	1	0.988723
chr6:-:99853907_99854044:99852578:99855957	TEQUILA_8h	0.989	0.995534	0.987183
chr6:+:36567598_36568053:36566760:36568929	1D cDNA Control	0.0496667	0.0102585	0.988825
chr6:+:36567598_36568053:36566760:36568929	Direct RNA Control	0.0496667	0.011437	0.985409
chr6:+:36567598_36568053:36566760:36568929	TEQUILA_48h	0.0496667	0.0151794	0.985624
chr6:+:36567598_36568053:36566760:36568929	TEQUILA_4h	0.0496667	0.0287481	0.988723
chr6:+:36567598_36568053:36566760:36568929	TEQUILA_8h	0.0496667	0.0281062	0.987183
chr6:+:4047409_4047482:4044257:4049250	1D cDNA Control	0.989	1	0.988825
chr6:+:4047409_4047482:4044257:4049250	Direct RNA Control	0.989	1	0.985409
chr6:+:4047409_4047482:4044257:4049250	TEQUILA_48h	0.989	1	0.985624
chr6:+:4047409_4047482:4044257:4049250	TEQUILA_4h	0.989	1	0.988723
chr6:+:4047409_4047482:4044257:4049250	TEQUILA_8h	0.989	1	0.987183
chr6:+:7599906_7599913:7595334:7601569	1D cDNA Control	0.193667	0.0681046	0.988825
chr6:+:7599906_7599913:7595334:7601569	Direct RNA Control	0.193667	0.155191	0.985409
chr6:+:7599906_7599913:7595334:7601569	TEQUILA_48h	0.193667	0.0315078	0.985624
chr6:+:7599906_7599913:7595334:7601569	TEQUILA_4h	0.193667	0.0411395	0.988723
chr6:+:7599906_7599913:7595334:7601569	TEQUILA_8h	0.193667	0.0434123	0.987183
chr7:-:127965871_127965944:127964747:127970872	1D cDNA Control	0.953	0.990001	0.988825
chr7:-:127965871_127965944:127964747:127970872	Direct RNA Control	0.953	1	0.985409
chr7:-:127965871_127965944:127964747:127970872	TEQUILA_48h	0.953	0.997652	0.985624
chr7:-:127965871_127965944:127964747:127970872	TEQUILA_4h	0.953	0.983753	0.988723
chr7:-:127965871_127965944:127964747:127970872	TEQUILA_8h	0.953	0.994447	0.987183
chr7:-:127981172_127981273:127979845:127983730	1D cDNA Control	0.0216667	0.0110113	0.988825
chr7:-:127981172_127981273:127979845:127983730	Direct RNA Control	0.0216667	0.0399223	0.985409
chr7:-:127981172_127981273:127979845:127983730	TEQUILA_48h	0.0216667	0.0141092	0.985624
chr7:-:127981172_127981273:127979845:127983730	TEQUILA_4h	0.0216667	0.00961415	0.988723
chr7:-:127981172_127981273:127979845:127983730	TEQUILA_8h	0.0216667	0.00963986	0.987183
chr7:-:23552513_23552701:23547154:23555982	1D cDNA Control	0.986667	0.991933	0.988825
chr7:-:23552513_23552701:23547154:23555982	Direct RNA Control	0.986667	0.980347	0.985409
chr7:-:23552513_23552701:23547154:23555982	TEQUILA_48h	0.986667	0.992404	0.985624
chr7:-:23552513_23552701:23547154:23555982	TEQUILA_4h	0.986667	0.994784	0.988723
chr7:-:23552513_23552701:23547154:23555982	TEQUILA_8h	0.986667	0.991734	0.987183
chr7:-:26230613_26230748:26230080:26232115	1D cDNA Control	0.702	0.55207	0.988825
chr7:-:26230613_26230748:26230080:26232115	Direct RNA Control	0.702	0.528413	0.985409
chr7:-:26230613_26230748:26230080:26232115	TEQUILA_48h	0.702	0.539458	0.985624
chr7:-:26230613_26230748:26230080:26232115	TEQUILA_4h	0.702	0.548349	0.988723
chr7:-:26230613_26230748:26230080:26232115	TEQUILA_8h	0.702	0.546525	0.987183
chr7:-:26237451_26237486:26237352:26240192	1D cDNA Control	0.124333	0.159646	0.988825
chr7:-:26237451_26237486:26237352:26240192	Direct RNA Control	0.124333	0.145202	0.985409
chr7:-:26237451_26237486:26237352:26240192	TEQUILA_48h	0.124333	0.156982	0.985624
chr7:-:26237451_26237486:26237352:26240192	TEQUILA_4h	0.124333	0.13886	0.988723
chr7:-:26237451_26237486:26237352:26240192	TEQUILA_8h	0.124333	0.131317	0.987183
chr7:+:155477627_155477746:155473602:155493467	1D cDNA Control	0.0376667	0.0419994	0.988825
chr7:+:155477627_155477746:155473602:155493467	Direct RNA Control	0.0376667	0	0.985409
chr7:+:155477627_155477746:155473602:155493467	TEQUILA_48h	0.0376667	0.0293404	0.985624
chr7:+:155477627_155477746:155473602:155493467	TEQUILA_4h	0.0376667	0.0209544	0.988723
chr7:+:155477627_155477746:155473602:155493467	TEQUILA_8h	0.0376667	0.0278375	0.987183
chr8:-:144902836_144902886:144900704:144903767	1D cDNA Control	0.648667	0.638577	0.988825
chr8:-:144902836_144902886:144900704:144903767	Direct RNA Control	0.648667	0.57655	0.985409
chr8:-:144902836_144902886:144900704:144903767	TEQUILA_48h	0.648667	0.639548	0.985624
chr8:-:144902836_144902886:144900704:144903767	TEQUILA_4h	0.648667	0.631518	0.988723
chr8:-:144902836_144902886:144900704:144903767	TEQUILA_8h	0.648667	0.630604	0.987183
chr8:+:85799839_85800011:85785632:85833129	1D cDNA Control	0.985	1	0.988825
chr8:+:85799839_85800011:85785632:85833129	Direct RNA Control	0.985	1	0.985409
chr8:+:85799839_85800011:85785632:85833129	TEQUILA_48h	0.985	1	0.985624
chr8:+:85799839_85800011:85785632:85833129	TEQUILA_4h	0.985	1	0.988723
chr8:+:85799839_85800011:85785632:85833129	TEQUILA_8h	0.985	1	0.987183
chr9:-:125006023_125006147:125004322:125007535	1D cDNA Control	0.0333333	0.0342352	0.988825
chr9:-:125006023_125006147:125004322:125007535	Direct RNA Control	0.0333333	0	0.985409
chr9:-:125006023_125006147:125004322:125007535	TEQUILA_48h	0.0333333	0.016912	0.985624
chr9:-:125006023_125006147:125004322:125007535	TEQUILA_4h	0.0333333	0.0348123	0.988723
chr9:-:125006023_125006147:125004322:125007535	TEQUILA_8h	0.0333333	0.0216833	0.987183
chr9:-:125016553_125016646:125014252:125023659	1D cDNA Control	0.0286667	0.0036116	0.988825
chr9:-:125016553_125016646:125014252:125023659	Direct RNA Control	0.0286667	0.0320957	0.985409
chr9:-:125016553_125016646:125014252:125023659	TEQUILA_48h	0.0286667	0.00560524	0.985624
chr9:-:125016553_125016646:125014252:125023659	TEQUILA_4h	0.0286667	0.00241368	0.988723
chr9:-:125016553_125016646:125014252:125023659	TEQUILA_8h	0.0286667	0.00556392	0.987183
chr9:-:33053121_33053288:33048256:33056111	1D cDNA Control	0.988333	0.87768	0.988825
chr9:-:33053121_33053288:33048256:33056111	Direct RNA Control	0.988333	0.999697	0.985409
chr9:-:33053121_33053288:33048256:33056111	TEQUILA_48h	0.988333	0.928637	0.985624
chr9:-:33053121_33053288:33048256:33056111	TEQUILA_4h	0.988333	0.902362	0.988723
chr9:-:33053121_33053288:33048256:33056111	TEQUILA_8h	0.988333	0.926248	0.987183
chr9:-:86588817_86588888:86588314:86589432	1D cDNA Control	0.832333	0.857417	0.988825
chr9:-:86588817_86588888:86588314:86589432	Direct RNA Control	0.832333	0.860695	0.985409
chr9:-:86588817_86588888:86588314:86589432	TEQUILA_48h	0.832333	0.853775	0.985624
chr9:-:86588817_86588888:86588314:86589432	TEQUILA_4h	0.832333	0.853227	0.988723
chr9:-:86588817_86588888:86588314:86589432	TEQUILA_8h	0.832333	0.853599	0.987183
chr9:+:133506548_133506680:133506175:133506944	1D cDNA Control	0.0206667	0	0.988825
chr9:+:133506548_133506680:133506175:133506944	Direct RNA Control	0.0206667	0	0.985409
chr9:+:133506548_133506680:133506175:133506944	TEQUILA_48h	0.0206667	0.00453446	0.985624
chr9:+:133506548_133506680:133506175:133506944	TEQUILA_4h	0.0206667	0.00106501	0.988723
chr9:+:133506548_133506680:133506175:133506944	TEQUILA_8h	0.0206667	0.00505706	0.987183
chr9:+:133510054_133510125:133507665:133511386	1D cDNA Control	0.728333	0.803947	0.988825
chr9:+:133510054_133510125:133507665:133511386	Direct RNA Control	0.728333	0.838546	0.985409
chr9:+:133510054_133510125:133507665:133511386	TEQUILA_48h	0.728333	0.854732	0.985624
chr9:+:133510054_133510125:133507665:133511386	TEQUILA_4h	0.728333	0.81925	0.988723
chr9:+:133510054_133510125:133507665:133511386	TEQUILA_8h	0.728333	0.820525	0.987183
chrX:+:100078281_100078417:100077409:100078875	1D cDNA Control	0.986667	0.989251	0.988825
chrX:+:100078281_100078417:100077409:100078875	Direct RNA Control	0.986667	0.756001	0.985409
chrX:+:100078281_100078417:100077409:100078875	TEQUILA_48h	0.986667	0.992547	0.985624
chrX:+:100078281_100078417:100077409:100078875	TEQUILA_4h	0.986667	0.990132	0.988723
chrX:+:100078281_100078417:100077409:100078875	TEQUILA_8h	0.986667	0.983578	0.987183
chrX:+:100085797_100085856:100083091:100086504	1D cDNA Control	0.393	0.202422	0.988825
chrX:+:100085797_100085856:100083091:100086504	Direct RNA Control	0.393	0.33504	0.985409
chrX:+:100085797_100085856:100083091:100086504	TEQUILA_48h	0.393	0.195541	0.985624
chrX:+:100085797_100085856:100083091:100086504	TEQUILA_4h	0.393	0.316207	0.988723
chrX:+:100085797_100085856:100083091:100086504	TEQUILA_8h	0.393	0.308956	0.987183
chrX:+:129543231_129543360:129537827:129545322	1D cDNA Control	0.985667	0.993516	0.988825
chrX:+:129543231_129543360:129537827:129545322	Direct RNA Control	0.985667	1	0.985409
chrX:+:129543231_129543360:129537827:129545322	TEQUILA_48h	0.985667	0.994661	0.985624
chrX:+:129543231_129543360:129537827:129545322	TEQUILA_4h	0.985667	0.977942	0.988723
chrX:+:129543231_129543360:129537827:129545322	TEQUILA_8h	0.985667	0.979991	0.987183
chrX:+:47030427_47030657:47028897:47032527	1D cDNA Control	0.808667	0.811341	0.988825
chrX:+:47030427_47030657:47028897:47032527	Direct RNA Control	0.808667	0.844964	0.985409
chrX:+:47030427_47030657:47028897:47032527	TEQUILA_48h	0.808667	0.820168	0.985624
chrX:+:47030427_47030657:47028897:47032527	TEQUILA_4h	0.808667	0.80763	0.988723
chrX:+:47030427_47030657:47028897:47032527	TEQUILA_8h	0.808667	0.81941	0.987183
chrX:+:47034418_47034491:47032596:47035899	1D cDNA Control	0.984333	1	0.988825
chrX:+:47034418_47034491:47032596:47035899	Direct RNA Control	0.984333	1	0.985409
chrX:+:47034418_47034491:47032596:47035899	TEQUILA_48h	0.984333	1	0.985624
chrX:+:47034418_47034491:47032596:47035899	TEQUILA_4h	0.984333	1	0.988723
chrX:+:47034418_47034491:47032596:47035899	TEQUILA_8h	0.984333	1	0.987183

## Sheet: Fig3b (gene rank)
Rank	Gene_ID	Gene_symbol	CPM	log2(CPM+1)	Type	Group
1	ENSG00000251562	MALAT1	17094.9	14.0614	Non-target	Non-capture control
2	ENSG00000160182	TFF1	14108.4	13.7844	Non-target	Non-capture control
3	ENSG00000170421	KRT8	12930.6	13.6586	Non-target	Non-capture control
4	ENSG00000111057	KRT18	8846.43	13.111	Non-target	Non-capture control
5	ENSG00000149273	RPS3	7746.54	12.9195	Non-target	Non-capture control
6	ENSG00000164919	COX6C	6707.09	12.7117	Non-target	Non-capture control
7	ENSG00000137818	RPLP1	6489.12	12.664	Non-target	Non-capture control
8	ENSG00000167526	RPL13	6291.09	12.6193	Non-target	Non-capture control
9	ENSG00000156482	RPL30	6097.36	12.5742	Non-target	Non-capture control
10	ENSG00000140988	RPS2	5687.25	12.4738	Non-target	Non-capture control
11	ENSG00000205542	TMSB4X	5558.38	12.4407	Non-target	Non-capture control
12	ENSG00000171345	KRT19	5491.88	12.4233	Non-target	Non-capture control
13	ENSG00000156508	EEF1A1	5432.29	12.4076	Non-target	Non-capture control
14	ENSG00000171858	RPS21	5287.47	12.3686	Non-target	Non-capture control
15	ENSG00000089157	RPLP0	5269.42	12.3637	Non-target	Non-capture control
16	ENSG00000133112	TPT1	5124.37	12.3234	Non-target	Non-capture control
17	ENSG00000167996	FTH1	4894.63	12.2573	Non-target	Non-capture control
18	ENSG00000213741	RPS29	4807.13	12.2313	Non-target	Non-capture control
19	ENSG00000137154	RPS6	4760.78	12.2173	Non-target	Non-capture control
20	ENSG00000034510	TMSB10	4626.58	12.176	Non-target	Non-capture control
21	ENSG00000164587	RPS14	4602.7	12.1686	Non-target	Non-capture control
22	ENSG00000197756	RPL37A	4504.31	12.1374	Non-target	Non-capture control
23	ENSG00000106211	HSPB1	4463.85	12.1244	Non-target	Non-capture control
24	ENSG00000204628	RACK1	4425.35	12.1119	Non-target	Non-capture control
25	ENSG00000075624	ACTB	4243.2	12.0513	Non-target	Non-capture control
26	ENSG00000144713	RPL32	4145.88	12.0178	Non-target	Non-capture control
27	ENSG00000132475	H3-3B	4034.49	11.9785	Target	Non-capture control
28	ENSG00000161016	RPL8	3988.84	11.9621	Non-target	Non-capture control
29	ENSG00000118181	RPS25	3921.66	11.9376	Non-target	Non-capture control
30	ENSG00000142937	RPS8	3912.21	11.9341	Non-target	Non-capture control
31	ENSG00000148303	RPL7A	3902.06	11.9304	Non-target	Non-capture control
32	ENSG00000111640	GAPDH	3853.02	11.9121	Non-target	Non-capture control
33	ENSG00000108107	RPL28	3735.41	11.8674	Non-target	Non-capture control
34	ENSG00000182899	RPL35A	3708.13	11.8569	Non-target	Non-capture control
35	ENSG00000100316	RPL3	3699.15	11.8534	Non-target	Non-capture control
36	ENSG00000161970	RPL26	3664.65	11.8399	Non-target	Non-capture control
37	ENSG00000071082	RPL31	3567.69	11.8012	Non-target	Non-capture control
38	ENSG00000124172	ATP5F1E	3545.24	11.7921	Non-target	Non-capture control
39	ENSG00000198034	RPS4X	3521.69	11.7825	Non-target	Non-capture control
40	ENSG00000145592	RPL37	3507.45	11.7766	Non-target	Non-capture control
41	ENSG00000134419	RPS15A	3443.32	11.75	Non-target	Non-capture control
42	ENSG00000136942	RPL35	3358.26	11.7139	Non-target	Non-capture control
43	ENSG00000142676	RPL11	3336.71	11.7046	Non-target	Non-capture control
44	ENSG00000163191	S100A11	3231.55	11.6585	Non-target	Non-capture control
45	ENSG00000173812	EIF1	3191.62	11.6405	Non-target	Non-capture control
46	ENSG00000110700	RPS13	3165.6	11.6287	Non-target	Non-capture control
47	ENSG00000105193	RPS16	3158.11	11.6253	Non-target	Non-capture control
48	ENSG00000174444	RPL4	3052.23	11.5761	Non-target	Non-capture control
49	ENSG00000083845	RPS5	2942.78	11.5235	Non-target	Non-capture control
50	ENSG00000184009	ACTG1	2940.29	11.5222	Non-target	Non-capture control
51	ENSG00000125534	PPDPF	2930.33	11.5173	Non-target	Non-capture control
52	ENSG00000109475	RPL34	2916.07	11.5103	Non-target	Non-capture control
53	ENSG00000186468	RPS23	2842.28	11.4733	Non-target	Non-capture control
54	ENSG00000063177	RPL18	2821.06	11.4625	Non-target	Non-capture control
55	ENSG00000187514	PTMA	2773.49	11.438	Non-target	Non-capture control
56	ENSG00000117984	CTSD	2711.53	11.4054	Non-target	Non-capture control
57	ENSG00000197958	RPL12	2667.08	11.3816	Non-target	Non-capture control
58	ENSG00000112306	RPS12	2661.02	11.3783	Non-target	Non-capture control
59	ENSG00000170889	RPS9	2621.8	11.3569	Non-target	Non-capture control
60	ENSG00000092841	MYL6	2620.92	11.3564	Non-target	Non-capture control
61	ENSG00000142534	RPS11	2557.64	11.3212	Non-target	Non-capture control
62	ENSG00000008988	RPS20	2523.25	11.3016	Non-target	Non-capture control
63	ENSG00000070756	PABPC1	2478.05	11.2756	Non-target	Non-capture control
64	ENSG00000138326	RPS24	2463	11.2668	Non-target	Non-capture control
65	ENSG00000197747	S100A10	2428.97	11.2467	Non-target	Non-capture control
66	ENSG00000174748	RPL15	2426.29	11.2451	Non-target	Non-capture control
67	ENSG00000243678	NME2	2387.37	11.2218	Non-target	Non-capture control
68	ENSG00000198755	RPL10A	2386.37	11.2212	Non-target	Non-capture control
69	ENSG00000105372	RPS19	2369.24	11.2108	Non-target	Non-capture control
70	ENSG00000087086	FTL	2358.2	11.2041	Non-target	Non-capture control
71	ENSG00000143947	RPS27A	2292.07	11.1631	Non-target	Non-capture control
72	ENSG00000172757	CFL1	2241.28	11.1307	Non-target	Non-capture control
73	ENSG00000235123	DSCAM-AS1	2220.07	11.117	Non-target	Non-capture control
74	ENSG00000140264	SERF2	2123.33	11.0528	Non-target	Non-capture control
75	ENSG00000115268	RPS15	2104.05	11.0396	Non-target	Non-capture control
76	ENSG00000177600	RPLP2	2062.51	11.0109	Non-target	Non-capture control
77	ENSG00000124614	RPS10	2051.63	11.0033	Non-target	Non-capture control
78	ENSG00000196542	SPTSSB	1967.88	10.9432	Non-target	Non-capture control
79	ENSG00000108298	RPL19	1948.62	10.929	Non-target	Non-capture control
80	ENSG00000108518	PFN1	1909.42	10.8997	Non-target	Non-capture control
81	ENSG00000171863	RPS7	1883.38	10.8799	Non-target	Non-capture control
82	ENSG00000167658	EEF2	1875.37	10.8737	Non-target	Non-capture control
83	ENSG00000172809	RPL38	1844.35	10.8497	Non-target	Non-capture control
84	ENSG00000240972	MIF	1832.42	10.8403	Non-target	Non-capture control
85	ENSG00000142541	RPL13A	1825.45	10.8348	Non-target	Non-capture control
86	ENSG00000147403	RPL10	1789.1	10.8058	Non-target	Non-capture control
87	ENSG00000114391	RPL24	1773.24	10.793	Non-target	Non-capture control
88	ENSG00000149806	FAU	1757.37	10.78	Non-target	Non-capture control
89	ENSG00000188846	RPL14	1740.28	10.7659	Non-target	Non-capture control
90	ENSG00000104529	EEF1D	1735.05	10.7616	Non-target	Non-capture control
91	ENSG00000131981	LGALS3	1697.67	10.7302	Non-target	Non-capture control
92	ENSG00000131469	RPL27	1695.36	10.7282	Non-target	Non-capture control
93	ENSG00000254772	EEF1G	1641.85	10.682	Non-target	Non-capture control
94	ENSG00000162244	RPL29	1639.21	10.6797	Non-target	Non-capture control
95	ENSG00000196262	PPIA	1621.56	10.6641	Non-target	Non-capture control
96	ENSG00000196531	NACA	1617.62	10.6605	Non-target	Non-capture control
97	ENSG00000116251	RPL22	1613.72	10.6571	Non-target	Non-capture control
98	ENSG00000122406	RPL5	1597.86	10.6428	Non-target	Non-capture control
99	ENSG00000221983	UBA52	1596.26	10.6414	Non-target	Non-capture control
100	ENSG00000149925	ALDOA	1539.75	10.5894	Non-target	Non-capture control
101	ENSG00000198830	HMGN2	1491.98	10.544	Non-target	Non-capture control
102	ENSG00000181163	NPM1	1418.02	10.4707	Target	Non-capture control
103	ENSG00000127184	COX7C	1403.41	10.4557	Non-target	Non-capture control
104	ENSG00000135404	CD63	1359.01	10.4094	Non-target	Non-capture control
105	ENSG00000177410	ZFAS1	1356	10.4062	Non-target	Non-capture control
106	ENSG00000143933	CALM2	1329.43	10.3777	Non-target	Non-capture control
107	ENSG00000125691	RPL23	1312.33	10.359	Non-target	Non-capture control
108	ENSG00000167283	ATP5MG	1298.61	10.3439	Non-target	Non-capture control
109	ENSG00000135390	ATP5MC2	1293.97	10.3387	Non-target	Non-capture control
110	ENSG00000131143	COX4I1	1279	10.3219	Non-target	Non-capture control
111	ENSG00000170315	UBB	1262.07	10.3027	Non-target	Non-capture control
112	ENSG00000074800	ENO1	1257.74	10.2978	Non-target	Non-capture control
113	ENSG00000163636	PSMD6	1239.96	10.2772	Non-target	Non-capture control
114	ENSG00000100219	XBP1	1235.51	10.2721	Non-target	Non-capture control
115	ENSG00000109971	HSPA8	1224.26	10.2589	Non-target	Non-capture control
116	ENSG00000161960	EIF4A1	1223.74	10.2583	Non-target	Non-capture control
117	ENSG00000110955	ATP5F1B	1223.19	10.2576	Non-target	Non-capture control
118	ENSG00000145741	BTF3	1199.68	10.2296	Non-target	Non-capture control
119	ENSG00000101182	PSMA7	1177.41	10.2026	Non-target	Non-capture control
120	ENSG00000107485	GATA3	1175.99	10.2009	Target	Non-capture control
121	ENSG00000145425	RPS3A	1156.19	10.1764	Non-target	Non-capture control
122	ENSG00000234741	GAS5	1146.52	10.1643	Non-target	Non-capture control
123	ENSG00000111775	COX6A1	1131.07	10.1447	Non-target	Non-capture control
124	ENSG00000108654	DDX5	1129.97	10.1434	Non-target	Non-capture control
125	ENSG00000118680	MYL12B	1108.26	10.1154	Non-target	Non-capture control
126	ENSG00000167642	SPINT2	1100.58	10.1054	Non-target	Non-capture control
127	ENSG00000114942	EEF1B2	1097.03	10.1007	Non-target	Non-capture control
128	ENSG00000111669	TPI1	1091.15	10.0929	Non-target	Non-capture control
129	ENSG00000265681	RPL17	1080.15	10.0784	Non-target	Non-capture control
130	ENSG00000141424	SLC39A6	1073.33	10.0692	Non-target	Non-capture control
131	ENSG00000198242	RPL23A	1065.65	10.0589	Non-target	Non-capture control
132	ENSG00000166441	RPL27A	1050.15	10.0377	Non-target	Non-capture control
133	ENSG00000009307	CSDE1	1046.04	10.0321	Target	Non-capture control
134	ENSG00000135486	HNRNPA1	1043.19	10.0282	Non-target	Non-capture control
135	ENSG00000165215	CLDN3	1038.39	10.0215	Non-target	Non-capture control
136	ENSG00000180879	SSR4	1036.78	10.0193	Non-target	Non-capture control
137	ENSG00000160180	TFF3	1016.82	9.99127	Non-target	Non-capture control
138	ENSG00000080824	HSP90AA1	1014.33	9.98773	Non-target	Non-capture control
139	ENSG00000175061	SNHG29	1007.01	9.9773	Non-target	Non-capture control
140	ENSG00000130255	RPL36	995.962	9.9614	Non-target	Non-capture control
141	ENSG00000005022	SLC25A5	988.124	9.95001	Non-target	Non-capture control
142	ENSG00000165502	RPL36AL	984.026	9.94402	Non-target	Non-capture control
143	ENSG00000125743	SNRPD2	976.184	9.93249	Non-target	Non-capture control
144	ENSG00000139644	TMBIM6	972.612	9.9272	Non-target	Non-capture control
145	ENSG00000142089	IFITM3	968.341	9.92086	Non-target	Non-capture control
146	ENSG00000101439	CST3	967.27	9.91927	Non-target	Non-capture control
147	ENSG00000229117	RPL41	950.518	9.89409	Non-target	Non-capture control
148	ENSG00000205581	HMGN1	946.062	9.88732	Non-target	Non-capture control
149	ENSG00000123349	PFDN5	922.896	9.85159	Non-target	Non-capture control
150	ENSG00000198668	CALM1	898.121	9.81237	Non-target	Non-capture control
151	ENSG00000189403	HMGB1	893.127	9.80434	Non-target	Non-capture control
152	ENSG00000141376	BCAS3	878.334	9.78027	Non-target	Non-capture control
153	ENSG00000145912	NHP2	868.709	9.76439	Non-target	Non-capture control
154	ENSG00000101132	PFDN4	855.34	9.74204	Non-target	Non-capture control
155	ENSG00000096384	HSP90AB1	849.98	9.73298	Non-target	Non-capture control
156	ENSG00000186010	NDUFA13	838.229	9.71292	Non-target	Non-capture control
157	ENSG00000164405	UQCRQ	832.349	9.70278	Non-target	Non-capture control
158	ENSG00000176340	COX8A	822.903	9.68633	Non-target	Non-capture control
159	ENSG00000164032	H2AZ1	812.918	9.66874	Non-target	Non-capture control
160	ENSG00000107223	EDF1	811.858	9.66686	Non-target	Non-capture control
161	ENSG00000132341	RAN	807.213	9.65859	Non-target	Non-capture control
162	ENSG00000117450	PRDX1	803.641	9.6522	Non-target	Non-capture control
163	ENSG00000189043	NDUFA4	802.941	9.65095	Non-target	Non-capture control
164	ENSG00000228474	OST4	790.465	9.62838	Non-target	Non-capture control
165	ENSG00000065978	YBX1	788.326	9.62448	Non-target	Non-capture control
166	ENSG00000104408	EIF3E	787.242	9.6225	Non-target	Non-capture control
167	ENSG00000184292	TACSTD2	781.018	9.61106	Non-target	Non-capture control
168	ENSG00000104904	OAZ1	775.671	9.60116	Non-target	Non-capture control
169	ENSG00000092199	HNRNPC	774.253	9.59852	Non-target	Non-capture control
170	ENSG00000106541	AGR2	774.071	9.59818	Non-target	Non-capture control
171	ENSG00000241468	ATP5MF	769.966	9.59052	Non-target	Non-capture control
172	ENSG00000156411	ATP5MPL	765.156	9.58149	Non-target	Non-capture control
173	ENSG00000113558	SKP1	764.088	9.57948	Non-target	Non-capture control
174	ENSG00000122566	HNRNPA2B1	759.825	9.57142	Non-target	Non-capture control
175	ENSG00000173113	TRMT112	759.629	9.57105	Non-target	Non-capture control
176	ENSG00000182718	ANXA2	759.256	9.57034	Non-target	Non-capture control
177	ENSG00000169567	HINT1	757.491	9.56699	Non-target	Non-capture control
178	ENSG00000189171	S100A13	757.313	9.56665	Non-target	Non-capture control
179	ENSG00000067225	PKM	754.959	9.56216	Non-target	Non-capture control
180	ENSG00000125868	DSTN	741.985	9.53719	Non-target	Non-capture control
181	ENSG00000103363	ELOB	741.631	9.5365	Non-target	Non-capture control
182	ENSG00000140319	SRP14	734.318	9.52222	Non-target	Non-capture control
183	ENSG00000135940	COX5B	733.074	9.51978	Non-target	Non-capture control
184	ENSG00000155368	DBI	730.933	9.51557	Non-target	Non-capture control
185	ENSG00000189334	S100A14	730.749	9.51521	Non-target	Non-capture control
186	ENSG00000164924	YWHAZ	730.746	9.5152	Non-target	Non-capture control
187	ENSG00000112695	COX7A2	727.368	9.50852	Non-target	Non-capture control
188	ENSG00000166710	B2M	716.32	9.48647	Target	Non-capture control
189	ENSG00000196683	TOMM7	716.141	9.48611	Non-target	Non-capture control
190	ENSG00000126267	COX6B1	713.466	9.48072	Non-target	Non-capture control
191	ENSG00000051523	CYBA	709.903	9.47351	Non-target	Non-capture control
192	ENSG00000160213	CSTB	709.903	9.47351	Non-target	Non-capture control
193	ENSG00000089356	FXYD3	709.169	9.47202	Non-target	Non-capture control
194	ENSG00000092010	PSME1	708.65	9.47096	Non-target	Non-capture control
195	ENSG00000182154	MRPL41	706.339	9.46626	Non-target	Non-capture control
196	ENSG00000044574	HSPA5	694.93	9.4428	Non-target	Non-capture control
197	ENSG00000112378	PERP	691.189	9.43502	Non-target	Non-capture control
198	ENSG00000170348	TMED10	674.609	9.40005	Non-target	Non-capture control
199	ENSG00000106153	CHCHD2	673.364	9.39738	Non-target	Non-capture control
200	ENSG00000182004	SNRPE	671.225	9.3928	Non-target	Non-capture control
201	ENSG00000150991	UBC	670.157	9.39051	Non-target	Non-capture control
202	ENSG00000101608	MYL12A	667.127	9.38398	Non-target	Non-capture control
203	ENSG00000125995	ROMO1	663.741	9.37665	Non-target	Non-capture control
204	ENSG00000125356	NDUFA1	661.246	9.37122	Non-target	Non-capture control
205	ENSG00000246705	H2AJ	656.433	9.3607	Non-target	Non-capture control
206	ENSG00000224631	RPS27AP16	655.186	9.35796	Non-target	Non-capture control
207	ENSG00000105518	TMEM205	654.116	9.35561	Non-target	Non-capture control
208	ENSG00000089009	RPL6	653.054	9.35327	Non-target	Non-capture control
209	ENSG00000163041	H3-3A	652.689	9.35246	Target	Non-capture control
210	ENSG00000179218	CALR	651.608	9.35007	Target	Non-capture control
211	ENSG00000087191	PSMC5	645.176	9.33578	Non-target	Non-capture control
212	ENSG00000118816	CCNI	641.462	9.32747	Non-target	Non-capture control
213	ENSG00000075415	SLC25A3	641.1	9.32665	Non-target	Non-capture control
214	ENSG00000123416	TUBA1B	639.145	9.32225	Non-target	Non-capture control
215	ENSG00000136238	RAC1	636.646	9.31661	Target	Non-capture control
216	ENSG00000068697	LAPTM4A	633.798	9.31015	Non-target	Non-capture control
217	ENSG00000100804	PSMB5	632.906	9.30813	Non-target	Non-capture control
218	ENSG00000134825	TMEM258	626.315	9.29305	Non-target	Non-capture control
219	ENSG00000185825	BCAP31	626.118	9.29259	Non-target	Non-capture control
220	ENSG00000156467	UQCRB	623.995	9.2877	Non-target	Non-capture control
221	ENSG00000105373	NOP53	622.927	9.28523	Non-target	Non-capture control
222	ENSG00000197111	PCBP2	622.394	9.284	Non-target	Non-capture control
223	ENSG00000136810	TXN	619.182	9.27655	Non-target	Non-capture control
224	ENSG00000265241	RBM8A	613.119	9.26237	Non-target	Non-capture control
225	ENSG00000266472	MRPS21	609.736	9.25441	Non-target	Non-capture control
226	ENSG00000113732	ATP6V0E1	609.023	9.25272	Non-target	Non-capture control
227	ENSG00000089220	PEBP1	608.132	9.25061	Non-target	Non-capture control
228	ENSG00000109062	SLC9A3R1	605.275	9.24383	Non-target	Non-capture control
229	ENSG00000115053	NCL	598.506	9.22763	Non-target	Non-capture control
230	ENSG00000147684	NDUFB9	597.082	9.2242	Non-target	Non-capture control
231	ENSG00000196562	SULF2	595.308	9.21991	Non-target	Non-capture control
232	ENSG00000008394	MGST1	595.121	9.21946	Non-target	Non-capture control
233	ENSG00000166794	PPIB	594.588	9.21817	Non-target	Non-capture control
234	ENSG00000063046	EIF4B	592.98	9.21427	Non-target	Non-capture control
235	ENSG00000254999	BRK1	592.626	9.21341	Non-target	Non-capture control
236	ENSG00000169564	PCBP1	591.735	9.21124	Non-target	Non-capture control
237	ENSG00000141552	ANAPC11	584.602	9.19378	Non-target	Non-capture control
238	ENSG00000244687	UBE2V1	583.488	9.19103	Non-target	Non-capture control
239	ENSG00000126432	PRDX5	582.286	9.18806	Non-target	Non-capture control
240	ENSG00000183648	NDUFB1	582.11	9.18762	Non-target	Non-capture control
241	ENSG00000062716	VMP1	579.258	9.18055	Non-target	Non-capture control
242	ENSG00000182809	CRIP2	576.868	9.1746	Non-target	Non-capture control
243	ENSG00000104979	C19orf53	576.05	9.17255	Non-target	Non-capture control
244	ENSG00000160932	LY6E	574.093	9.16765	Non-target	Non-capture control
245	ENSG00000136888	ATP6V1G1	572.485	9.16361	Non-target	Non-capture control
246	ENSG00000167757	KLK11	569.446	9.15595	Non-target	Non-capture control
247	ENSG00000173915	ATP5MD	569.277	9.15552	Non-target	Non-capture control
248	ENSG00000143320	CRABP2	564.821	9.1442	Non-target	Non-capture control
249	ENSG00000232112	TMA7	554.842	9.11853	Non-target	Non-capture control
250	ENSG00000186395	KRT10	553.949	9.11621	Non-target	Non-capture control
251	ENSG00000010278	CD9	549.844	9.1055	Non-target	Non-capture control
252	ENSG00000111229	ARPC3	549.311	9.1041	Non-target	Non-capture control
253	ENSG00000172428	COPS9	548.78	9.10271	Non-target	Non-capture control
254	ENSG00000102265	TIMP1	548.602	9.10224	Non-target	Non-capture control
255	ENSG00000184076	UQCR10	547.889	9.10037	Non-target	Non-capture control
256	ENSG00000214530	STARD10	547.337	9.09892	Non-target	Non-capture control
257	ENSG00000166913	YWHAB	546.105	9.09567	Non-target	Non-capture control
258	ENSG00000239672	NME1	545.519	9.09413	Non-target	Non-capture control
259	ENSG00000255302	EID1	542.72	9.08672	Non-target	Non-capture control
260	ENSG00000117318	ID3	542.364	9.08577	Target	Non-capture control
261	ENSG00000167468	GPX4	542.175	9.08527	Non-target	Non-capture control
262	ENSG00000185088	RPS27L	541.295	9.08293	Non-target	Non-capture control
263	ENSG00000213246	SUPT4H1	541.114	9.08245	Non-target	Non-capture control
264	ENSG00000133142	TCEAL4	539.869	9.07913	Non-target	Non-capture control
265	ENSG00000143742	SRP9	539.512	9.07818	Non-target	Non-capture control
266	ENSG00000129559	NEDD8	536.413	9.06989	Non-target	Non-capture control
267	ENSG00000147677	EIF3H	535.409	9.06719	Non-target	Non-capture control
268	ENSG00000119888	EPCAM	534.343	9.06432	Target	Non-capture control
269	ENSG00000143977	SNRPG	534.34	9.06431	Non-target	Non-capture control
270	ENSG00000054148	PHPT1	534.162	9.06383	Non-target	Non-capture control
271	ENSG00000163634	THOC7	533.281	9.06146	Non-target	Non-capture control
272	ENSG00000219200	RNASEK	532.559	9.0595	Non-target	Non-capture control
273	ENSG00000125991	ERGIC3	532.536	9.05944	Non-target	Non-capture control
274	ENSG00000184840	TMED9	527.749	9.04644	Non-target	Non-capture control
275	ENSG00000175334	BANF1	527.394	9.04547	Non-target	Non-capture control
276	ENSG00000172354	GNB2	526.679	9.04352	Non-target	Non-capture control
277	ENSG00000110092	CCND1	526.323	9.04254	Target	Non-capture control
278	ENSG00000090266	NDUFB2	524.006	9.03619	Non-target	Non-capture control
279	ENSG00000151366	NDUFC2	523.471	9.03472	Non-target	Non-capture control
280	ENSG00000176788	BASP1	522.045	9.03079	Non-target	Non-capture control
281	ENSG00000108953	YWHAE	522.042	9.03078	Non-target	Non-capture control
282	ENSG00000170296	GABARAP	517.589	9.01845	Non-target	Non-capture control
283	ENSG00000143761	ARF1	517.413	9.01796	Non-target	Non-capture control
284	ENSG00000198931	APRT	515.092	9.01149	Non-target	Non-capture control
285	ENSG00000151892	GFRA1	514.005	9.00844	Non-target	Non-capture control
286	ENSG00000230989	HSBP1	511.71	9.002	Non-target	Non-capture control
287	ENSG00000150687	PRSS23	510.282	8.99798	Non-target	Non-capture control
288	ENSG00000116288	PARK7	509.733	8.99643	Non-target	Non-capture control
289	ENSG00000185624	P4HB	509.564	8.99595	Non-target	Non-capture control
290	ENSG00000140612	SEC11A	509.209	8.99494	Non-target	Non-capture control
291	ENSG00000100664	EIF5	507.963	8.99142	Non-target	Non-capture control
292	ENSG00000188229	TUBB4B	507.427	8.9899	Non-target	Non-capture control
293	ENSG00000172531	PPP1CA	507.252	8.9894	Non-target	Non-capture control
294	ENSG00000169714	CNBP	505.12	8.98334	Non-target	Non-capture control
295	ENSG00000188612	SUMO2	504.4	8.98128	Non-target	Non-capture control
296	ENSG00000167815	PRDX2	503.151	8.97771	Non-target	Non-capture control
297	ENSG00000008018	PSMB1	500.837	8.97108	Non-target	Non-capture control
298	ENSG00000171490	RSL1D1	495.66	8.95611	Non-target	Non-capture control
299	ENSG00000165678	GHITM	493.685	8.95037	Non-target	Non-capture control
300	ENSG00000105583	WDR83OS	490.854	8.94209	Non-target	Non-capture control
301	ENSG00000116752	BCAS2	483.012	8.9189	Non-target	Non-capture control
302	ENSG00000189143	CLDN4	481.408	8.91411	Non-target	Non-capture control
303	ENSG00000173660	UQCRH	480.695	8.91198	Non-target	Non-capture control
304	ENSG00000181885	CLDN7	480.16	8.91037	Non-target	Non-capture control
305	ENSG00000233016	SNHG7	479.624	8.90876	Non-target	Non-capture control
306	ENSG00000168003	SLC3A2	477.824	8.90335	Non-target	Non-capture control
307	ENSG00000100902	PSMA6	476.943	8.9007	Non-target	Non-capture control
308	ENSG00000169020	ATP5ME	475.883	8.89749	Non-target	Non-capture control
309	ENSG00000115944	COX7A2L	475.705	8.89695	Non-target	Non-capture control
310	ENSG00000172270	BSG	474.813	8.89425	Non-target	Non-capture control
311	ENSG00000006327	TNFRSF12A	474.101	8.89209	Non-target	Non-capture control
312	ENSG00000165119	HNRNPK	473.728	8.89096	Non-target	Non-capture control
313	ENSG00000152082	MZT2B	473.566	8.89046	Non-target	Non-capture control
314	ENSG00000167863	ATP5PD	472.856	8.88831	Non-target	Non-capture control
315	ENSG00000177700	POLR2L	472.853	8.8883	Non-target	Non-capture control
316	ENSG00000166598	HSP90B1	471.229	8.88334	Non-target	Non-capture control
317	ENSG00000213853	EMP2	470.539	8.88123	Non-target	Non-capture control
318	ENSG00000144381	HSPD1	469.622	8.87842	Non-target	Non-capture control
319	ENSG00000100632	ERH	464.3	8.86202	Non-target	Non-capture control
320	ENSG00000129562	DAD1	462.519	8.85648	Non-target	Non-capture control
321	ENSG00000119655	NPC2	459.664	8.84757	Non-target	Non-capture control
322	ENSG00000203875	SNHG5	457.794	8.8417	Non-target	Non-capture control
323	ENSG00000130706	ADRM1	455.026	8.83297	Non-target	Non-capture control
324	ENSG00000110958	PTGES3	454.677	8.83187	Non-target	Non-capture control
325	ENSG00000249915	PDCD6	452.174	8.82392	Non-target	Non-capture control
326	ENSG00000168653	NDUFS5	451.287	8.82109	Non-target	Non-capture control
327	ENSG00000127922	SEM1	451.11	8.82053	Non-target	Non-capture control
328	ENSG00000125835	SNRPB	447.722	8.80968	Non-target	Non-capture control
329	ENSG00000197746	PSAP	447.191	8.80797	Non-target	Non-capture control
330	ENSG00000169021	UQCRFS1	446.653	8.80624	Non-target	Non-capture control
331	ENSG00000105669	COPE	444.865	8.80046	Non-target	Non-capture control
332	ENSG00000102144	PGK1	444.692	8.7999	Non-target	Non-capture control
333	ENSG00000130770	ATP5IF1	442.553	8.79296	Non-target	Non-capture control
334	ENSG00000108395	TRIM37	440.732	8.78703	Non-target	Non-capture control
335	ENSG00000167085	PHB	440.051	8.7848	Non-target	Non-capture control
336	ENSG00000232388	SMIM26	438.989	8.78132	Non-target	Non-capture control
337	ENSG00000123144	TRIR	437.563	8.77664	Non-target	Non-capture control
338	ENSG00000119705	SLIRP	433.287	8.7625	Non-target	Non-capture control
339	ENSG00000127540	UQCR11	433.285	8.7625	Non-target	Non-capture control
340	ENSG00000119335	SET	433.112	8.76192	Non-target	Non-capture control
341	ENSG00000136938	ANP32B	429.009	8.74822	Non-target	Non-capture control
342	ENSG00000165629	ATP5F1C	427.043	8.74161	Non-target	Non-capture control
343	ENSG00000143420	ENSA	426.334	8.73922	Non-target	Non-capture control
344	ENSG00000150459	SAP18	423.839	8.73077	Non-target	Non-capture control
345	ENSG00000065518	NDUFB4	423.839	8.73077	Non-target	Non-capture control
346	ENSG00000154723	ATP5PF	421.882	8.72411	Non-target	Non-capture control
347	ENSG00000088986	DYNLL1	420.631	8.71984	Non-target	Non-capture control
348	ENSG00000120885	CLU	416.533	8.70575	Non-target	Non-capture control
349	ENSG00000062725	APPBP2	415.818	8.70327	Non-target	Non-capture control
350	ENSG00000169230	PRELID1	414.574	8.69896	Non-target	Non-capture control
351	ENSG00000116209	TMEM59	414.392	8.69833	Non-target	Non-capture control
352	ENSG00000185883	ATP6V0C	412.967	8.69337	Non-target	Non-capture control
353	ENSG00000142168	SOD1	412.254	8.69088	Non-target	Non-capture control
354	ENSG00000136240	KDELR2	411.542	8.6884	Non-target	Non-capture control
355	ENSG00000169813	HNRNPF	411.541	8.68839	Non-target	Non-capture control
356	ENSG00000069275	NUCKS1	411.004	8.68652	Non-target	Non-capture control
357	ENSG00000178982	EIF3K	408.853	8.67896	Non-target	Non-capture control
358	ENSG00000146066	HIGD2A	408.154	8.6765	Non-target	Non-capture control
359	ENSG00000168209	DDIT4	405.659	8.66768	Non-target	Non-capture control
360	ENSG00000106803	SEC61B	405.124	8.66578	Non-target	Non-capture control
361	ENSG00000030582	GRN	404.761	8.66449	Non-target	Non-capture control
362	ENSG00000181019	NQO1	404.057	8.66198	Non-target	Non-capture control
363	ENSG00000103035	PSMD7	402.091	8.65496	Non-target	Non-capture control
364	ENSG00000178741	COX5A	401.92	8.65435	Non-target	Non-capture control
365	ENSG00000160211	G6PD	401.918	8.65434	Non-target	Non-capture control
366	ENSG00000196976	LAGE3	400.312	8.64858	Non-target	Non-capture control
367	ENSG00000111907	TPD52L1	397.633	8.63892	Non-target	Non-capture control
368	ENSG00000136156	ITM2B	396.211	8.63376	Non-target	Non-capture control
369	ENSG00000166681	BEX3	395.32	8.63052	Non-target	Non-capture control
370	ENSG00000145632	PLK2	394.609	8.62793	Target	Non-capture control
371	ENSG00000197061	H4C3	394.43	8.62728	Non-target	Non-capture control
372	ENSG00000099624	ATP5F1D	393.897	8.62533	Non-target	Non-capture control
373	ENSG00000163466	ARPC2	393.881	8.62528	Non-target	Non-capture control
374	ENSG00000087460	GNAS	393.744	8.62477	Target	Non-capture control
375	ENSG00000137710	RDX	390.711	8.61364	Non-target	Non-capture control
376	ENSG00000125148	MT2A	390.687	8.61356	Non-target	Non-capture control
377	ENSG00000143543	JTB	390.686	8.61355	Non-target	Non-capture control
378	ENSG00000140395	WDR61	390.154	8.61159	Non-target	Non-capture control
379	ENSG00000285976	AL135905.2	389.782	8.61022	Non-target	Non-capture control
380	ENSG00000114125	RNF7	389.26	8.60829	Non-target	Non-capture control
381	ENSG00000117592	PRDX6	387.837	8.60302	Non-target	Non-capture control
382	ENSG00000005075	POLR2J	387.479	8.60169	Non-target	Non-capture control
383	ENSG00000167460	TPM4	385.504	8.59434	Non-target	Non-capture control
384	ENSG00000099341	PSMD8	384.619	8.59103	Non-target	Non-capture control
385	ENSG00000127022	CANX	384.553	8.59078	Non-target	Non-capture control
386	ENSG00000175756	AURKAIP1	384.451	8.5904	Non-target	Non-capture control
387	ENSG00000184900	SUMO3	383.198	8.58571	Non-target	Non-capture control
388	ENSG00000169223	LMAN2	379.28	8.57092	Non-target	Non-capture control
389	ENSG00000146701	MDH2	378.389	8.56754	Non-target	Non-capture control
390	ENSG00000129235	TXNDC17	376.787	8.56143	Non-target	Non-capture control
391	ENSG00000114405	C3orf14	375.901	8.55804	Non-target	Non-capture control
392	ENSG00000140374	ETFA	372.509	8.545	Non-target	Non-capture control
393	ENSG00000124151	NCOA3	372	8.54303	Target	Non-capture control
394	ENSG00000074071	MRPS34	370.903	8.53878	Non-target	Non-capture control
395	ENSG00000173156	RHOD	370.547	8.5374	Non-target	Non-capture control
396	ENSG00000182481	KPNA2	367.695	8.52629	Non-target	Non-capture control
397	ENSG00000128524	ATP6V1F	367.161	8.52419	Non-target	Non-capture control
398	ENSG00000183283	DAZAP2	366.269	8.52069	Non-target	Non-capture control
399	ENSG00000100823	APEX1	365.375	8.51718	Non-target	Non-capture control
400	ENSG00000115738	ID2	364.309	8.51297	Non-target	Non-capture control
401	ENSG00000159335	PTMS	364.136	8.51229	Non-target	Non-capture control
402	ENSG00000099797	TECR	363.756	8.51079	Non-target	Non-capture control
403	ENSG00000111786	SRSF9	363.418	8.50945	Non-target	Non-capture control
404	ENSG00000142669	SH3BGRL3	363.418	8.50945	Non-target	Non-capture control
405	ENSG00000132963	POMP	362.881	8.50732	Non-target	Non-capture control
406	ENSG00000101084	RAB5IF	362.498	8.5058	Non-target	Non-capture control
407	ENSG00000177971	IMP3	361.992	8.50379	Non-target	Non-capture control
408	ENSG00000163931	TKT	361.974	8.50372	Non-target	Non-capture control
409	ENSG00000143870	PDIA6	361.972	8.50372	Non-target	Non-capture control
410	ENSG00000106245	BUD31	361.45	8.50164	Non-target	Non-capture control
411	ENSG00000124766	SOX4	361.101	8.50025	Non-target	Non-capture control
412	ENSG00000185787	MORF4L1	360.029	8.49597	Non-target	Non-capture control
413	ENSG00000165389	SPTSSA	358.605	8.49027	Non-target	Non-capture control
414	ENSG00000042753	AP2S1	356.467	8.48166	Non-target	Non-capture control
415	ENSG00000159199	ATP5MC1	356.465	8.48166	Non-target	Non-capture control
416	ENSG00000115541	HSPE1	356.285	8.48093	Non-target	Non-capture control
417	ENSG00000022277	RTF2	354.134	8.47222	Non-target	Non-capture control
418	ENSG00000216490	IFI30	353.078	8.46792	Non-target	Non-capture control
419	ENSG00000142507	PSMB6	352.72	8.46646	Non-target	Non-capture control
420	ENSG00000143774	GUK1	351.831	8.46283	Non-target	Non-capture control
421	ENSG00000154518	ATP5MC3	350.938	8.45918	Non-target	Non-capture control
422	ENSG00000167004	PDIA3	350.407	8.457	Non-target	Non-capture control
423	ENSG00000129625	REEP5	348.803	8.4504	Non-target	Non-capture control
424	ENSG00000133983	COX16	348.737	8.45012	Non-target	Non-capture control
425	ENSG00000168906	MAT2A	348.446	8.44893	Non-target	Non-capture control
426	ENSG00000099795	NDUFB7	347.733	8.44598	Non-target	Non-capture control
427	ENSG00000105438	KDELR1	346.666	8.44156	Non-target	Non-capture control
428	ENSG00000112081	SRSF3	345.24	8.43563	Non-target	Non-capture control
429	ENSG00000183255	PTTG1IP	345.233	8.4356	Non-target	Non-capture control
430	ENSG00000170906	NDUFA3	345.061	8.43488	Non-target	Non-capture control
431	ENSG00000177556	ATOX1	344.514	8.4326	Non-target	Non-capture control
432	ENSG00000118705	RPN2	340.969	8.41772	Non-target	Non-capture control
433	ENSG00000120742	SERP1	340.604	8.41618	Non-target	Non-capture control
434	ENSG00000143418	CERS2	339.356	8.4109	Non-target	Non-capture control
435	ENSG00000260032	NORAD	338.821	8.40863	Non-target	Non-capture control
436	ENSG00000169689	CENPX	338.289	8.40637	Non-target	Non-capture control
437	ENSG00000171530	TBCA	337.574	8.40333	Non-target	Non-capture control
438	ENSG00000179091	CYC1	337.565	8.40329	Non-target	Non-capture control
439	ENSG00000130707	ASS1	337.39	8.40254	Non-target	Non-capture control
440	ENSG00000109390	NDUFC1	337.05	8.40109	Non-target	Non-capture control
441	ENSG00000132507	EIF5A	334.72	8.39112	Non-target	Non-capture control
442	ENSG00000214253	FIS1	333.833	8.3873	Non-target	Non-capture control
443	ENSG00000214736	TOMM6	333.086	8.38408	Non-target	Non-capture control
444	ENSG00000258289	CHURC1	332.582	8.3819	Non-target	Non-capture control
445	ENSG00000163479	SSR2	332.402	8.38112	Non-target	Non-capture control
446	ENSG00000118640	VAMP8	331.043	8.37523	Non-target	Non-capture control
447	ENSG00000153187	HNRNPU	328.844	8.36564	Non-target	Non-capture control
448	ENSG00000182117	NOP10	328.84	8.36562	Non-target	Non-capture control
449	ENSG00000236552	RPL13AP5	327.949	8.36172	Non-target	Non-capture control
450	ENSG00000041357	PSMA4	326.875	8.357	Non-target	Non-capture control
451	ENSG00000188186	LAMTOR4	326.7	8.35623	Non-target	Non-capture control
452	ENSG00000122705	CLTA	326.693	8.3562	Non-target	Non-capture control
453	ENSG00000140990	NDUFB10	325.81	8.35231	Non-target	Non-capture control
454	ENSG00000165637	VDAC2	325.81	8.35231	Non-target	Non-capture control
455	ENSG00000181610	MRPS23	325.63	8.35152	Non-target	Non-capture control
456	ENSG00000187608	ISG15	323.672	8.34284	Non-target	Non-capture control
457	ENSG00000171940	ZNF217	322.606	8.33809	Non-target	Non-capture control
458	ENSG00000099622	CIRBP	322.417	8.33725	Non-target	Non-capture control
459	ENSG00000108639	SYNGR2	321.173	8.33169	Non-target	Non-capture control
460	ENSG00000187109	NAP1L1	320.624	8.32923	Non-target	Non-capture control
461	ENSG00000170860	LSM3	319.394	8.3237	Non-target	Non-capture control
462	ENSG00000159352	PSMD4	319.022	8.32203	Non-target	Non-capture control
463	ENSG00000101158	NELFCD	318.685	8.32051	Non-target	Non-capture control
464	ENSG00000125977	EIF2S2	318.323	8.31887	Non-target	Non-capture control
465	ENSG00000108443	RPS6KB1	317.957	8.31722	Non-target	Non-capture control
466	ENSG00000116754	SRSF11	317.81	8.31655	Non-target	Non-capture control
467	ENSG00000108561	C1QBP	317.257	8.31405	Non-target	Non-capture control
468	ENSG00000140416	TPM1	316.901	8.31243	Non-target	Non-capture control
469	ENSG00000101294	HM13	315.116	8.30431	Non-target	Non-capture control
470	ENSG00000150753	CCT5	314.938	8.3035	Non-target	Non-capture control
471	ENSG00000137100	DCTN3	314.762	8.30269	Non-target	Non-capture control
472	ENSG00000139343	SNRPF	314.404	8.30105	Non-target	Non-capture control
473	ENSG00000178952	TUFM	312.268	8.29125	Non-target	Non-capture control
474	ENSG00000087302	RTRAF	311.73	8.28877	Non-target	Non-capture control
475	ENSG00000163637	PRICKLE2	310.482	8.28301	Non-target	Non-capture control
476	ENSG00000183011	NAA38	310.304	8.28218	Non-target	Non-capture control
477	ENSG00000160201	U2AF1	309.732	8.27953	Target	Non-capture control
478	ENSG00000111678	C12orf57	309.417	8.27806	Non-target	Non-capture control
479	ENSG00000243449	C4orf48	307.809	8.27057	Non-target	Non-capture control
480	ENSG00000115128	SF3B6	307.631	8.26974	Non-target	Non-capture control
481	ENSG00000242485	MRPL20	307.451	8.2689	Non-target	Non-capture control
482	ENSG00000089280	FUS	307.278	8.26809	Non-target	Non-capture control
483	ENSG00000184990	SIVA1	307.274	8.26807	Non-target	Non-capture control
484	ENSG00000100911	PSME2	306.198	8.26302	Non-target	Non-capture control
485	ENSG00000149923	PPP4C	306.025	8.26221	Non-target	Non-capture control
486	ENSG00000071553	ATP6AP1	305.492	8.2597	Non-target	Non-capture control
487	ENSG00000111341	MGP	304.957	8.25719	Non-target	Non-capture control
488	ENSG00000143368	SF3B4	304.066	8.25298	Non-target	Non-capture control
489	ENSG00000005893	LAMP2	302.638	8.24621	Non-target	Non-capture control
490	ENSG00000167553	TUBA1C	301.391	8.24027	Non-target	Non-capture control
491	ENSG00000108384	RAD51C	300.145	8.23431	Target	Non-capture control
492	ENSG00000149357	LAMTOR1	300.14	8.23429	Non-target	Non-capture control
493	ENSG00000170540	ARL6IP1	300.109	8.23414	Non-target	Non-capture control
494	ENSG00000106400	ZNHIT1	299.959	8.23343	Non-target	Non-capture control
495	ENSG00000140443	IGF1R	298.74	8.22757	Target	Non-capture control
496	ENSG00000108588	CCDC47	297.484	8.22151	Non-target	Non-capture control
497	ENSG00000172216	CEBPB	296.758	8.218	Non-target	Non-capture control
498	ENSG00000130520	LSM4	296.578	8.21713	Non-target	Non-capture control
499	ENSG00000178719	GRINA	296.224	8.21541	Non-target	Non-capture control
500	ENSG00000244038	DDOST	296.044	8.21453	Non-target	Non-capture control
501	ENSG00000147123	NDUFB11	295.511	8.21194	Non-target	Non-capture control
502	ENSG00000138495	COX17	295.333	8.21107	Non-target	Non-capture control
503	ENSG00000155366	RHOC	295.156	8.21021	Non-target	Non-capture control
504	ENSG00000158710	TAGLN2	294.8	8.20848	Non-target	Non-capture control
505	ENSG00000131495	NDUFA2	294.441	8.20673	Non-target	Non-capture control
506	ENSG00000165140	FBP1	294.083	8.20498	Non-target	Non-capture control
507	ENSG00000099194	SCD	293.194	8.20062	Non-target	Non-capture control
508	ENSG00000142864	SERBP1	291.941	8.19447	Non-target	Non-capture control
509	ENSG00000172115	CYCS	290.52	8.18745	Non-target	Non-capture control
510	ENSG00000173933	RBM4	290.317	8.18645	Non-target	Non-capture control
511	ENSG00000136930	PSMB7	288.203	8.17594	Non-target	Non-capture control
512	ENSG00000213585	VDAC1	286.082	8.16532	Non-target	Non-capture control
513	ENSG00000085063	CD59	285.708	8.16344	Non-target	Non-capture control
514	ENSG00000132002	DNAJB1	285.53	8.16254	Target	Non-capture control
515	ENSG00000143545	RAB13	285.177	8.16076	Non-target	Non-capture control
516	ENSG00000101166	PRELID3B	285.173	8.16075	Non-target	Non-capture control
517	ENSG00000159377	PSMB4	284.635	8.15803	Non-target	Non-capture control
518	ENSG00000177733	HNRNPA0	283.391	8.15173	Non-target	Non-capture control
519	ENSG00000090060	PAPOLA	282.847	8.14897	Non-target	Non-capture control
520	ENSG00000111639	MRPL51	282.678	8.14811	Non-target	Non-capture control
521	ENSG00000134202	GSTM3	282.322	8.1463	Non-target	Non-capture control
522	ENSG00000102317	RBM3	281.787	8.14357	Non-target	Non-capture control
523	ENSG00000131174	COX7B	281.076	8.13994	Non-target	Non-capture control
524	ENSG00000118363	SPCS2	281.072	8.13992	Non-target	Non-capture control
525	ENSG00000214046	SMIM7	281.07	8.13991	Non-target	Non-capture control
526	ENSG00000245910	SNHG6	280.717	8.13811	Non-target	Non-capture control
527	ENSG00000182196	ARL6IP4	279.299	8.13082	Non-target	Non-capture control
528	ENSG00000197170	PSMD12	279.113	8.12987	Non-target	Non-capture control
529	ENSG00000197956	S100A6	278.579	8.12711	Non-target	Non-capture control
530	ENSG00000178449	COX14	278.579	8.12711	Non-target	Non-capture control
531	ENSG00000067560	RHOA	277.509	8.12158	Target	Non-capture control
532	ENSG00000120963	ZNF706	277.155	8.11974	Non-target	Non-capture control
533	ENSG00000105968	H2AZ2	277.151	8.11972	Non-target	Non-capture control
534	ENSG00000177954	RPS27	276.442	8.11604	Non-target	Non-capture control
535	ENSG00000177885	GRB2	276.085	8.11419	Non-target	Non-capture control
536	ENSG00000110717	NDUFS8	275.905	8.11325	Non-target	Non-capture control
537	ENSG00000100528	CNIH1	275.905	8.11325	Non-target	Non-capture control
538	ENSG00000257727	CNPY2	274.656	8.10672	Non-target	Non-capture control
539	ENSG00000241837	ATP5PO	273.057	8.09833	Non-target	Non-capture control
540	ENSG00000134248	LAMTOR5	272.875	8.09737	Non-target	Non-capture control
541	ENSG00000116459	ATP5PB	272.873	8.09737	Non-target	Non-capture control
542	ENSG00000182768	NGRN	272.162	8.09361	Non-target	Non-capture control
543	ENSG00000143612	C1orf43	271.988	8.09269	Non-target	Non-capture control
544	ENSG00000065911	MTHFD2	271.984	8.09267	Non-target	Non-capture control
545	ENSG00000103769	RAB11A	271.806	8.09173	Non-target	Non-capture control
546	ENSG00000129354	AP1M2	271.631	8.09081	Non-target	Non-capture control
547	ENSG00000092820	EZR	271.628	8.09079	Non-target	Non-capture control
548	ENSG00000089248	ERP29	271.093	8.08796	Non-target	Non-capture control
549	ENSG00000161011	SQSTM1	270.553	8.08509	Non-target	Non-capture control
550	ENSG00000155463	OXA1L	270.375	8.08414	Non-target	Non-capture control
551	ENSG00000182195	LDOC1	270.023	8.08227	Non-target	Non-capture control
552	ENSG00000138085	ATRAID	270.023	8.08227	Non-target	Non-capture control
553	ENSG00000106052	TAX1BP1	269.916	8.0817	Non-target	Non-capture control
554	ENSG00000171604	CXXC5	269.849	8.08134	Non-target	Non-capture control
555	ENSG00000130811	EIF3G	269.845	8.08132	Non-target	Non-capture control
556	ENSG00000168894	RNF181	269.489	8.07942	Non-target	Non-capture control
557	ENSG00000128272	ATF4	269.132	8.07752	Non-target	Non-capture control
558	ENSG00000166557	TMED3	269.132	8.07752	Non-target	Non-capture control
559	ENSG00000126457	PRMT1	268.958	8.07659	Non-target	Non-capture control
560	ENSG00000100906	NFKBIA	268.419	8.07371	Target	Non-capture control
561	ENSG00000168938	PPIC	268.241	8.07275	Non-target	Non-capture control
562	ENSG00000198258	UBL5	268.065	8.07181	Non-target	Non-capture control
563	ENSG00000127884	ECHS1	268.065	8.07181	Non-target	Non-capture control
564	ENSG00000034713	GABARAPL2	267.172	8.06701	Non-target	Non-capture control
565	ENSG00000108946	PRKAR1A	266.988	8.06603	Target	Non-capture control
566	ENSG00000145494	NDUFS6	266.815	8.06509	Non-target	Non-capture control
567	ENSG00000135316	SYNCRIP	266.445	8.0631	Non-target	Non-capture control
568	ENSG00000113387	SUB1	265.922	8.06028	Non-target	Non-capture control
569	ENSG00000189241	TSPYL1	265.389	8.05739	Non-target	Non-capture control
570	ENSG00000164292	RHOBTB3	264.142	8.05062	Non-target	Non-capture control
571	ENSG00000152234	ATP5F1A	264.142	8.05062	Non-target	Non-capture control
572	ENSG00000091140	DLD	262.892	8.04381	Non-target	Non-capture control
573	ENSG00000124762	CDKN1A	262.892	8.04381	Target	Non-capture control
574	ENSG00000171223	JUNB	262.716	8.04284	Non-target	Non-capture control
575	ENSG00000105202	FBL	262.354	8.04086	Non-target	Non-capture control
576	ENSG00000165775	FUNDC2	262.001	8.03893	Non-target	Non-capture control
577	ENSG00000084623	EIF3I	261.982	8.03882	Non-target	Non-capture control
578	ENSG00000105281	SLC1A5	261.646	8.03698	Non-target	Non-capture control
579	ENSG00000184752	NDUFA12	261.645	8.03697	Non-target	Non-capture control
580	ENSG00000143549	TPM3	261.288	8.03501	Non-target	Non-capture control
581	ENSG00000088832	FKBP1A	260.577	8.03109	Non-target	Non-capture control
582	ENSG00000117899	MESD	260.222	8.02913	Non-target	Non-capture control
583	ENSG00000205352	PRR13	260.042	8.02814	Non-target	Non-capture control
584	ENSG00000170043	TRAPPC1	259.862	8.02714	Non-target	Non-capture control
585	ENSG00000004059	ARF5	259.508	8.02518	Non-target	Non-capture control
586	ENSG00000105258	POLR2I	259.333	8.02421	Non-target	Non-capture control
587	ENSG00000004779	NDUFAB1	258.795	8.02123	Non-target	Non-capture control
588	ENSG00000165916	PSMC3	258.604	8.02017	Non-target	Non-capture control
589	ENSG00000170515	PA2G4	258.082	8.01726	Non-target	Non-capture control
590	ENSG00000168002	POLR2G	258.08	8.01725	Non-target	Non-capture control
591	ENSG00000167644	C19orf33	257.729	8.0153	Non-target	Non-capture control
592	ENSG00000029993	HMGB3	257.72	8.01525	Non-target	Non-capture control
593	ENSG00000106028	SSBP1	257.371	8.0133	Non-target	Non-capture control
594	ENSG00000146540	C7orf50	257.196	8.01232	Non-target	Non-capture control
595	ENSG00000134333	LDHA	257.009	8.01128	Non-target	Non-capture control
596	ENSG00000135506	OS9	256.84	8.01033	Non-target	Non-capture control
597	ENSG00000101161	PRPF6	256.656	8.0093	Non-target	Non-capture control
598	ENSG00000122565	CBX3	255.765	8.0043	Non-target	Non-capture control
599	ENSG00000107262	BAG1	255.408	8.0023	Non-target	Non-capture control
600	ENSG00000104823	ECH1	254.858	7.9992	Non-target	Non-capture control
601	ENSG00000170144	HNRNPA3	254.512	7.99725	Non-target	Non-capture control
602	ENSG00000113739	STC2	253.27	7.99021	Non-target	Non-capture control
603	ENSG00000123975	CKS2	253.091	7.9892	Non-target	Non-capture control
604	ENSG00000172551	MUCL1	252.378	7.98515	Non-target	Non-capture control
605	ENSG00000103275	UBE2I	252.2	7.98413	Non-target	Non-capture control
606	ENSG00000188643	S100A16	251.844	7.9821	Non-target	Non-capture control
607	ENSG00000163463	KRTCAP2	251.305	7.97903	Non-target	Non-capture control
608	ENSG00000163468	CCT3	251.132	7.97804	Non-target	Non-capture control
609	ENSG00000123562	MORF4L2	251.129	7.97802	Non-target	Non-capture control
610	ENSG00000135446	CDK4	250.418	7.97394	Target	Non-capture control
611	ENSG00000107984	DKK1	250.418	7.97394	Non-target	Non-capture control
612	ENSG00000186184	POLR1D	250.24	7.97292	Non-target	Non-capture control
613	ENSG00000125971	DYNLRB1	250.06	7.97189	Non-target	Non-capture control
614	ENSG00000178913	TAF7	249.883	7.97087	Non-target	Non-capture control
615	ENSG00000120533	ENY2	249.705	7.96985	Non-target	Non-capture control
616	ENSG00000179271	GADD45GIP1	249.705	7.96985	Non-target	Non-capture control
617	ENSG00000143727	ACP1	249.528	7.96883	Non-target	Non-capture control
618	ENSG00000172336	POP7	249.17	7.96677	Non-target	Non-capture control
619	ENSG00000133318	RTN3	248.812	7.9647	Non-target	Non-capture control
620	ENSG00000173418	NAA20	248.639	7.9637	Non-target	Non-capture control
621	ENSG00000132432	SEC61G	248.639	7.9637	Non-target	Non-capture control
622	ENSG00000159140	SON	248.634	7.96367	Non-target	Non-capture control
623	ENSG00000105640	RPL18A	248.627	7.96363	Non-target	Non-capture control
624	ENSG00000100129	EIF3L	247.395	7.95649	Non-target	Non-capture control
625	ENSG00000079246	XRCC5	247.377	7.95639	Non-target	Non-capture control
626	ENSG00000164104	HMGB2	247.033	7.95439	Non-target	Non-capture control
627	ENSG00000137210	TMEM14B	246.49	7.95122	Non-target	Non-capture control
628	ENSG00000167797	CDK2AP2	246.14	7.94919	Non-target	Non-capture control
629	ENSG00000173141	MRPL57	245.962	7.94814	Non-target	Non-capture control
630	ENSG00000154582	ELOC	245.245	7.94395	Target	Non-capture control
631	ENSG00000169738	DCXR	245.245	7.94395	Non-target	Non-capture control
632	ENSG00000187837	H1-2	244.893	7.94188	Target	Non-capture control
633	ENSG00000125870	SNRPB2	244.714	7.94084	Non-target	Non-capture control
634	ENSG00000163683	SMIM14	243.287	7.93243	Non-target	Non-capture control
635	ENSG00000100568	VTI1B	242.932	7.93034	Non-target	Non-capture control
636	ENSG00000124562	SNRPC	242.754	7.92928	Non-target	Non-capture control
637	ENSG00000092201	SUPT16H	242.576	7.92823	Non-target	Non-capture control
638	ENSG00000160014	CALM3	241.863	7.924	Non-target	Non-capture control
639	ENSG00000117139	KDM5B	241.852	7.92393	Non-target	Non-capture control
640	ENSG00000166295	ANAPC16	241.684	7.92294	Non-target	Non-capture control
641	ENSG00000185201	IFITM2	241.15	7.91976	Non-target	Non-capture control
642	ENSG00000175166	PSMD2	240.791	7.91762	Non-target	Non-capture control
643	ENSG00000179950	PUF60	240.617	7.91658	Non-target	Non-capture control
644	ENSG00000196924	FLNA	240.442	7.91553	Non-target	Non-capture control
645	ENSG00000105699	LSR	240.08	7.91337	Non-target	Non-capture control
646	ENSG00000131871	SELENOS	240.078	7.91336	Non-target	Non-capture control
647	ENSG00000130724	CHMP2A	239.175	7.90794	Non-target	Non-capture control
648	ENSG00000086061	DNAJA1	237.229	7.8962	Non-target	Non-capture control
649	ENSG00000131051	RBM39	237.221	7.89616	Non-target	Non-capture control
650	ENSG00000189159	JPT1	236.514	7.89187	Non-target	Non-capture control
651	ENSG00000106588	PSMA2	235.783	7.88742	Non-target	Non-capture control
652	ENSG00000123159	GIPC1	235.63	7.88649	Non-target	Non-capture control
653	ENSG00000163156	SCNM1	235.626	7.88647	Non-target	Non-capture control
654	ENSG00000166228	PCBD1	235.624	7.88646	Non-target	Non-capture control
655	ENSG00000127774	EMC6	235.446	7.88537	Non-target	Non-capture control
656	ENSG00000169583	CLIC3	235.268	7.88428	Non-target	Non-capture control
657	ENSG00000116560	SFPQ	234.906	7.88207	Non-target	Non-capture control
658	ENSG00000163902	RPN1	234.733	7.88101	Non-target	Non-capture control
659	ENSG00000125037	EMC3	234.555	7.87992	Non-target	Non-capture control
660	ENSG00000087365	SF3B2	234.174	7.87758	Non-target	Non-capture control
661	ENSG00000124226	RNF114	233.842	7.87555	Non-target	Non-capture control
662	ENSG00000241685	ARPC1A	233.325	7.87237	Non-target	Non-capture control
663	ENSG00000141367	CLTC	233.247	7.87189	Non-target	Non-capture control
664	ENSG00000141522	ARHGDIA	232.598	7.86788	Non-target	Non-capture control
665	ENSG00000110492	MDK	232.423	7.86681	Non-target	Non-capture control
666	ENSG00000108826	MRPL27	231.882	7.86345	Non-target	Non-capture control
667	ENSG00000173726	TOMM20	231.525	7.86124	Non-target	Non-capture control
668	ENSG00000112335	SNX3	231.525	7.86124	Non-target	Non-capture control
669	ENSG00000115484	CCT4	230.814	7.85682	Non-target	Non-capture control
670	ENSG00000170759	KIF5B	230.277	7.85348	Non-target	Non-capture control
671	ENSG00000179918	SEPHS2	229.921	7.85126	Non-target	Non-capture control
672	ENSG00000180817	PPA1	229.743	7.85014	Non-target	Non-capture control
673	ENSG00000273841	TAF9	229.301	7.84737	Non-target	Non-capture control
674	ENSG00000128311	TST	229.208	7.84679	Non-target	Non-capture control
675	ENSG00000167770	OTUB1	228.67	7.84342	Non-target	Non-capture control
676	ENSG00000114850	SSR3	228.313	7.84118	Non-target	Non-capture control
677	ENSG00000167088	SNRPD1	227.604	7.83671	Non-target	Non-capture control
678	ENSG00000031698	SARS1	227.599	7.83667	Non-target	Non-capture control
679	ENSG00000137501	SYTL2	227.595	7.83665	Non-target	Non-capture control
680	ENSG00000162704	ARPC5	227.426	7.83558	Non-target	Non-capture control
681	ENSG00000175130	MARCKSL1	227.247	7.83445	Non-target	Non-capture control
682	ENSG00000179010	MRFAP1	227.247	7.83445	Non-target	Non-capture control
683	ENSG00000262664	OVCA2	227.247	7.83445	Non-target	Non-capture control
684	ENSG00000259527	LINC00052	226.713	7.83107	Non-target	Non-capture control
685	ENSG00000120727	PAIP2	226.535	7.82994	Non-target	Non-capture control
686	ENSG00000181924	COA4	226.535	7.82994	Non-target	Non-capture control
687	ENSG00000113013	HSPA9	226.337	7.82869	Non-target	Non-capture control
688	ENSG00000155957	TMBIM4	225.998	7.82654	Non-target	Non-capture control
689	ENSG00000121073	SLC35B1	225.633	7.82421	Non-target	Non-capture control
690	ENSG00000171159	C9orf16	225.465	7.82315	Non-target	Non-capture control
691	ENSG00000103266	STUB1	224.923	7.81969	Non-target	Non-capture control
692	ENSG00000175416	CLTB	224.576	7.81747	Non-target	Non-capture control
693	ENSG00000162191	UBXN1	224.574	7.81746	Non-target	Non-capture control
694	ENSG00000166136	NDUFB8	224.572	7.81745	Non-target	Non-capture control
695	ENSG00000077549	CAPZB	223.859	7.81288	Non-target	Non-capture control
696	ENSG00000168090	COPS6	223.683	7.81175	Non-target	Non-capture control
697	ENSG00000111843	TMEM14C	223.506	7.81061	Non-target	Non-capture control
698	ENSG00000125968	ID1	223.505	7.8106	Non-target	Non-capture control
699	ENSG00000084733	RAB10	222.97	7.80716	Non-target	Non-capture control
700	ENSG00000113575	PPP2CA	222.615	7.80487	Non-target	Non-capture control
701	ENSG00000070831	CDC42	222.615	7.80487	Target	Non-capture control
702	ENSG00000133639	BTG1	222.613	7.80486	Non-target	Non-capture control
703	ENSG00000114902	SPCS1	222.435	7.80371	Non-target	Non-capture control
704	ENSG00000158373	H2BC5	222.435	7.80371	Target	Non-capture control
705	ENSG00000141378	PTRH2	221.9	7.80026	Non-target	Non-capture control
706	ENSG00000213619	NDUFS3	221.899	7.80024	Non-target	Non-capture control
707	ENSG00000105974	CAV1	221.364	7.79678	Non-target	Non-capture control
708	ENSG00000110696	C11orf58	221.189	7.79565	Non-target	Non-capture control
709	ENSG00000130429	ARPC1B	221.161	7.79546	Non-target	Non-capture control
710	ENSG00000182512	GLRX5	220.653	7.79216	Non-target	Non-capture control
711	ENSG00000143621	ILF2	220.123	7.78871	Non-target	Non-capture control
712	ENSG00000215845	TSTD1	219.762	7.78635	Non-target	Non-capture control
713	ENSG00000101474	APMAP	219.585	7.78519	Non-target	Non-capture control
714	ENSG00000105254	TBCB	219.223	7.78282	Non-target	Non-capture control
715	ENSG00000108106	UBE2S	219.049	7.78168	Non-target	Non-capture control
716	ENSG00000100650	SRSF5	218.696	7.77936	Non-target	Non-capture control
717	ENSG00000105701	FKBP8	217.986	7.7747	Non-target	Non-capture control
718	ENSG00000111481	COPZ1	217.621	7.77229	Non-target	Non-capture control
719	ENSG00000184983	NDUFA6	217.445	7.77112	Non-target	Non-capture control
720	ENSG00000124466	LYPD3	217.088	7.76877	Non-target	Non-capture control
721	ENSG00000168461	RAB31	217.088	7.76877	Non-target	Non-capture control
722	ENSG00000196776	CD47	217.077	7.7687	Non-target	Non-capture control
723	ENSG00000159210	SNF8	216.559	7.76526	Non-target	Non-capture control
724	ENSG00000134308	YWHAQ	216.377	7.76406	Non-target	Non-capture control
725	ENSG00000006625	GGCT	216.375	7.76404	Non-target	Non-capture control
726	ENSG00000196136	SERPINA3	216.375	7.76404	Non-target	Non-capture control
727	ENSG00000147274	RBMX	216.195	7.76285	Non-target	Non-capture control
728	ENSG00000269893	SNHG8	215.664	7.75932	Non-target	Non-capture control
729	ENSG00000140941	MAP1LC3B	214.593	7.75217	Non-target	Non-capture control
730	ENSG00000204822	MRPL53	214.415	7.75097	Non-target	Non-capture control
731	ENSG00000123131	PRDX4	214.058	7.74858	Non-target	Non-capture control
732	ENSG00000105220	GPI	213.169	7.7426	Non-target	Non-capture control
733	ENSG00000102898	NUTF2	212.809	7.74018	Non-target	Non-capture control
734	ENSG00000008952	SEC62	212.634	7.739	Non-target	Non-capture control
735	ENSG00000203950	RTL8A	212.098	7.73537	Non-target	Non-capture control
736	ENSG00000173486	FKBP2	212.028	7.7349	Non-target	Non-capture control
737	ENSG00000026297	RNASET2	211.918	7.73415	Non-target	Non-capture control
738	ENSG00000096696	DSP	210.85	7.7269	Non-target	Non-capture control
739	ENSG00000182628	SKA2	210.495	7.72448	Non-target	Non-capture control
740	ENSG00000182054	IDH2	210.494	7.72447	Target	Non-capture control
741	ENSG00000090013	BLVRB	210.139	7.72205	Non-target	Non-capture control
742	ENSG00000186493	C5orf38	210.137	7.72204	Non-target	Non-capture control
743	ENSG00000182551	ADI1	209.959	7.72082	Non-target	Non-capture control
744	ENSG00000075785	RAB7A	209.777	7.71957	Non-target	Non-capture control
745	ENSG00000100442	FKBP3	209.602	7.71838	Non-target	Non-capture control
746	ENSG00000117410	ATP6V0B	209.248	7.71595	Non-target	Non-capture control
747	ENSG00000124171	PARD6B	209.068	7.71471	Non-target	Non-capture control
748	ENSG00000173436	MICOS10	209.068	7.71471	Non-target	Non-capture control
749	ENSG00000133935	ERG28	208.889	7.71349	Non-target	Non-capture control
750	ENSG00000243317	STMP1	208.711	7.71226	Non-target	Non-capture control
751	ENSG00000100097	LGALS1	208.708	7.71224	Non-target	Non-capture control
752	ENSG00000138385	SSB	208.708	7.71224	Non-target	Non-capture control
753	ENSG00000142657	PGD	208.353	7.70979	Non-target	Non-capture control
754	ENSG00000175482	POLD4	207.996	7.70733	Non-target	Non-capture control
755	ENSG00000160446	ZDHHC12	207.82	7.70612	Non-target	Non-capture control
756	ENSG00000112667	DNPH1	206.929	7.69995	Non-target	Non-capture control
757	ENSG00000067064	IDI1	206.927	7.69993	Non-target	Non-capture control
758	ENSG00000168028	RPSA	206.76	7.69877	Non-target	Non-capture control
759	ENSG00000164096	C4orf3	206.572	7.69747	Non-target	Non-capture control
760	ENSG00000184110	EIF3C	206.526	7.69715	Non-target	Non-capture control
761	ENSG00000100353	EIF3D	206.059	7.6939	Non-target	Non-capture control
762	ENSG00000275895	U2AF1L5	205.535	7.69024	Non-target	Non-capture control
763	ENSG00000013306	SLC25A39	205.492	7.68994	Non-target	Non-capture control
764	ENSG00000124214	STAU1	205.483	7.68988	Non-target	Non-capture control
765	ENSG00000189058	APOD	205.325	7.68877	Non-target	Non-capture control
766	ENSG00000106244	PDAP1	205.321	7.68875	Non-target	Non-capture control
767	ENSG00000163399	ATP1A1	205.147	7.68753	Non-target	Non-capture control
768	ENSG00000172893	DHCR7	204.97	7.68629	Non-target	Non-capture control
769	ENSG00000147669	POLR2K	204.79	7.68503	Non-target	Non-capture control
770	ENSG00000103257	SLC7A5	204.614	7.68379	Non-target	Non-capture control
771	ENSG00000196704	AMZ2	204.599	7.68369	Non-target	Non-capture control
772	ENSG00000116030	SUMO1	204.432	7.68252	Non-target	Non-capture control
773	ENSG00000086598	TMED2	204.252	7.68125	Non-target	Non-capture control
774	ENSG00000141959	PFKL	204.079	7.68004	Non-target	Non-capture control
775	ENSG00000177697	CD151	204.068	7.67996	Non-target	Non-capture control
776	ENSG00000182180	MRPS16	203.901	7.67878	Non-target	Non-capture control
777	ENSG00000134759	ELP2	203.386	7.67515	Non-target	Non-capture control
778	ENSG00000198843	SELENOT	203.362	7.67499	Non-target	Non-capture control
779	ENSG00000126756	UXT	203.186	7.67374	Non-target	Non-capture control
780	ENSG00000149809	TM7SF2	203.184	7.67373	Non-target	Non-capture control
781	ENSG00000163682	RPL9	203.009	7.67249	Non-target	Non-capture control
782	ENSG00000167515	TRAPPC2L	203.009	7.67249	Non-target	Non-capture control
783	ENSG00000100603	SNW1	203.008	7.67248	Non-target	Non-capture control
784	ENSG00000243147	MRPL33	202.829	7.67122	Non-target	Non-capture control
785	ENSG00000004478	FKBP4	202.651	7.66996	Non-target	Non-capture control
786	ENSG00000165527	ARF6	202.295	7.66743	Non-target	Non-capture control
787	ENSG00000168439	STIP1	202.113	7.66614	Non-target	Non-capture control
788	ENSG00000242028	HYPK	202.083	7.66592	Non-target	Non-capture control
789	ENSG00000104341	LAPTM4B	201.582	7.66236	Non-target	Non-capture control
790	ENSG00000106367	AP1S1	201.577	7.66232	Non-target	Non-capture control
791	ENSG00000100028	SNRPD3	201.092	7.65887	Non-target	Non-capture control
792	ENSG00000039068	CDH1	200.867	7.65726	Target	Non-capture control
793	ENSG00000138175	ARL3	200.692	7.65601	Non-target	Non-capture control
794	ENSG00000101193	GID8	200.691	7.656	Non-target	Non-capture control
795	ENSG00000113712	CSNK1A1	200.505	7.65467	Non-target	Non-capture control
796	ENSG00000102030	NAA10	200.336	7.65346	Non-target	Non-capture control
797	ENSG00000175550	DRAP1	199.978	7.65089	Non-target	Non-capture control
798	ENSG00000161526	SAP30BP	199.805	7.64965	Non-target	Non-capture control
799	ENSG00000157916	RER1	199.268	7.64579	Non-target	Non-capture control
800	ENSG00000111642	CHD4	199.14	7.64487	Non-target	Non-capture control
801	ENSG00000124228	DDX27	199.088	7.64449	Non-target	Non-capture control
802	ENSG00000125944	HNRNPR	198.727	7.64188	Non-target	Non-capture control
803	ENSG00000115677	HDLBP	198.374	7.63933	Non-target	Non-capture control
804	ENSG00000215021	PHB2	198.374	7.63933	Non-target	Non-capture control
805	ENSG00000173272	MZT2A	198.195	7.63804	Non-target	Non-capture control
806	ENSG00000138434	ITPRID2	198.01	7.6367	Non-target	Non-capture control
807	ENSG00000157020	SEC13	197.645	7.63405	Non-target	Non-capture control
808	ENSG00000110917	MLEC	197.481	7.63285	Non-target	Non-capture control
809	ENSG00000160075	SSU72	197.126	7.63027	Non-target	Non-capture control
810	ENSG00000115241	PPM1G	196.948	7.62898	Non-target	Non-capture control
811	ENSG00000072506	HSD17B10	196.588	7.62635	Non-target	Non-capture control
812	ENSG00000115350	POLE4	196.237	7.62378	Non-target	Non-capture control
813	ENSG00000162961	DPY30	195.697	7.61983	Non-target	Non-capture control
814	ENSG00000129351	ILF3	195.497	7.61836	Non-target	Non-capture control
815	ENSG00000089289	IGBP1	195.345	7.61725	Non-target	Non-capture control
816	ENSG00000258947	TUBB3	195.157	7.61586	Non-target	Non-capture control
817	ENSG00000134153	EMC7	194.987	7.61462	Non-target	Non-capture control
818	ENSG00000137876	RSL24D1	194.809	7.6133	Non-target	Non-capture control
819	ENSG00000117632	STMN1	194.442	7.6106	Non-target	Non-capture control
820	ENSG00000160888	IER2	194.274	7.60936	Non-target	Non-capture control
821	ENSG00000074696	HACD3	193.745	7.60544	Non-target	Non-capture control
822	ENSG00000225921	NOL7	193.74	7.6054	Non-target	Non-capture control
823	ENSG00000125445	MRPS7	193.198	7.60138	Non-target	Non-capture control
824	ENSG00000159111	MRPL10	192.85	7.5988	Non-target	Non-capture control
825	ENSG00000124942	AHNAK	192.492	7.59613	Non-target	Non-capture control
826	ENSG00000165264	NDUFB6	192.492	7.59613	Non-target	Non-capture control
827	ENSG00000143653	SCCPDH	192.314	7.5948	Non-target	Non-capture control
828	ENSG00000109332	UBE2D3	192.308	7.59476	Non-target	Non-capture control
829	ENSG00000075142	SRI	192.307	7.59475	Non-target	Non-capture control
830	ENSG00000138430	OLA1	191.781	7.59082	Non-target	Non-capture control
831	ENSG00000163956	LRPAP1	191.779	7.5908	Non-target	Non-capture control
832	ENSG00000254251	AC103770.1	191.326	7.58741	Non-target	Non-capture control
833	ENSG00000100567	PSMA3	191.25	7.58684	Non-target	Non-capture control
834	ENSG00000180573	H2AC6	191.066	7.58546	Non-target	Non-capture control
835	ENSG00000130202	NECTIN2	190.711	7.58279	Non-target	Non-capture control
836	ENSG00000152518	ZFP36L2	190.71	7.58278	Non-target	Non-capture control
837	ENSG00000005486	RHBDD2	189.284	7.57201	Non-target	Non-capture control
838	ENSG00000211450	SELENOH	188.749	7.56795	Non-target	Non-capture control
839	ENSG00000105677	TMEM147	188.567	7.56657	Non-target	Non-capture control
840	ENSG00000110536	PTPMT1	188.394	7.56525	Non-target	Non-capture control
841	ENSG00000185043	CIB1	188.393	7.56524	Non-target	Non-capture control
842	ENSG00000143771	CNIH4	188.391	7.56522	Non-target	Non-capture control
843	ENSG00000131508	UBE2D2	188.389	7.56521	Non-target	Non-capture control
844	ENSG00000115307	AUP1	188.047	7.5626	Non-target	Non-capture control
845	ENSG00000174886	NDUFA11	187.856	7.56114	Non-target	Non-capture control
846	ENSG00000105401	CDC37	187.849	7.56109	Non-target	Non-capture control
847	ENSG00000116857	TMEM9	187.507	7.55847	Non-target	Non-capture control
848	ENSG00000112308	C6orf62	187.501	7.55843	Non-target	Non-capture control
849	ENSG00000168350	DEGS2	187.145	7.5557	Non-target	Non-capture control
850	ENSG00000105058	FAM32A	186.254	7.54885	Non-target	Non-capture control
851	ENSG00000172590	MRPL52	185.897	7.5461	Non-target	Non-capture control
852	ENSG00000102109	PCSK1N	185.897	7.5461	Non-target	Non-capture control
853	ENSG00000107281	NPDC1	185.897	7.5461	Non-target	Non-capture control
854	ENSG00000138069	RAB1A	185.546	7.54339	Non-target	Non-capture control
855	ENSG00000175793	SFN	185.541	7.54335	Non-target	Non-capture control
856	ENSG00000128463	EMC4	185.539	7.54333	Non-target	Non-capture control
857	ENSG00000122034	GTF3A	185.539	7.54333	Non-target	Non-capture control
858	ENSG00000146278	PNRC1	185.361	7.54195	Target	Non-capture control
859	ENSG00000135624	CCT7	185.352	7.54189	Non-target	Non-capture control
860	ENSG00000099901	RANBP1	185.188	7.54062	Non-target	Non-capture control
861	ENSG00000124207	CSE1L	185.022	7.53933	Non-target	Non-capture control
862	ENSG00000105568	PPP2R1A	185.006	7.53921	Target	Non-capture control
863	ENSG00000135535	CD164	184.471	7.53505	Non-target	Non-capture control
864	ENSG00000166226	CCT2	184.295	7.53368	Non-target	Non-capture control
865	ENSG00000197451	HNRNPAB	184.295	7.53368	Non-target	Non-capture control
866	ENSG00000167747	C19orf48	184.293	7.53367	Non-target	Non-capture control
867	ENSG00000151327	FAM177A1	184.293	7.53367	Non-target	Non-capture control
868	ENSG00000174021	GNG5	183.892	7.53054	Non-target	Non-capture control
869	ENSG00000240849	TMEM189	183.753	7.52946	Non-target	Non-capture control
870	ENSG00000146731	CCT6A	183.602	7.52827	Non-target	Non-capture control
871	ENSG00000110321	EIF4G2	183.586	7.52815	Non-target	Non-capture control
872	ENSG00000160948	VPS28	183.566	7.52799	Non-target	Non-capture control
873	ENSG00000149100	EIF3M	183.226	7.52533	Non-target	Non-capture control
874	ENSG00000233927	RPS28	183.046	7.52392	Non-target	Non-capture control
875	ENSG00000143106	PSMA5	183.042	7.52389	Non-target	Non-capture control
876	ENSG00000147649	MTDH	182.514	7.51975	Non-target	Non-capture control
877	ENSG00000154473	BUB3	182.514	7.51975	Non-target	Non-capture control
878	ENSG00000008283	CYB561	182.513	7.51974	Non-target	Non-capture control
879	ENSG00000099977	DDT	182.509	7.51971	Non-target	Non-capture control
880	ENSG00000108679	LGALS3BP	182.507	7.51969	Non-target	Non-capture control
881	ENSG00000198918	RPL39	181.798	7.51411	Non-target	Non-capture control
882	ENSG00000175390	EIF3F	181.798	7.51411	Non-target	Non-capture control
883	ENSG00000140497	SCAMP2	181.616	7.51267	Non-target	Non-capture control
884	ENSG00000105223	PLD3	181.605	7.51259	Non-target	Non-capture control
885	ENSG00000014641	MDH1	181.261	7.50987	Non-target	Non-capture control
886	ENSG00000179933	C14orf119	181.085	7.50847	Non-target	Non-capture control
887	ENSG00000181061	HIGD1A	181.083	7.50845	Non-target	Non-capture control
888	ENSG00000196507	TCEAL3	180.55	7.50423	Non-target	Non-capture control
889	ENSG00000129518	EAPP	180.549	7.50421	Non-target	Non-capture control
890	ENSG00000136003	ISCU	180.549	7.50421	Non-target	Non-capture control
891	ENSG00000151353	TMEM18	180.194	7.50139	Non-target	Non-capture control
892	ENSG00000140350	ANP32A	180.016	7.49997	Non-target	Non-capture control
893	ENSG00000103145	HCFC1R1	179.837	7.49855	Non-target	Non-capture control
894	ENSG00000189060	H1-0	179.837	7.49855	Non-target	Non-capture control
895	ENSG00000101150	TPD52L2	179.657	7.49711	Non-target	Non-capture control
896	ENSG00000095739	BAMBI	179.481	7.4957	Non-target	Non-capture control
897	ENSG00000106537	TSPAN13	179.481	7.4957	Non-target	Non-capture control
898	ENSG00000174851	YIF1A	179.303	7.49428	Non-target	Non-capture control
899	ENSG00000169251	NMD3	179.123	7.49284	Non-target	Non-capture control
900	ENSG00000136819	C9orf78	178.77	7.49001	Non-target	Non-capture control
901	ENSG00000239779	WBP1	178.592	7.48858	Non-target	Non-capture control
902	ENSG00000103152	MPG	178.237	7.48572	Non-target	Non-capture control
903	ENSG00000213694	S1PR3	178.233	7.48569	Non-target	Non-capture control
904	ENSG00000074842	MYDGF	177.702	7.48141	Non-target	Non-capture control
905	ENSG00000141753	IGFBP4	177.699	7.48138	Non-target	Non-capture control
906	ENSG00000188243	COMMD6	177.52	7.47994	Non-target	Non-capture control
907	ENSG00000124733	MEA1	177.344	7.47852	Non-target	Non-capture control
908	ENSG00000172725	CORO1B	177.342	7.4785	Non-target	Non-capture control
909	ENSG00000054118	THRAP3	177.339	7.47847	Non-target	Non-capture control
910	ENSG00000070961	ATP2B1	176.989	7.47565	Non-target	Non-capture control
911	ENSG00000204272	NBDY	176.986	7.47562	Non-target	Non-capture control
912	ENSG00000128626	MRPS12	176.806	7.47416	Non-target	Non-capture control
913	ENSG00000145247	OCIAD2	176.802	7.47413	Non-target	Non-capture control
914	ENSG00000103121	CMC2	176.447	7.47125	Non-target	Non-capture control
915	ENSG00000101146	RAE1	176.275	7.46984	Non-target	Non-capture control
916	ENSG00000095059	DHPS	176.264	7.46975	Non-target	Non-capture control
917	ENSG00000183172	SMDT1	176.094	7.46838	Non-target	Non-capture control
918	ENSG00000130175	PRKCSH	175.913	7.46689	Non-target	Non-capture control
919	ENSG00000125863	MKKS	175.558	7.464	Non-target	Non-capture control
920	ENSG00000167397	VKORC1	175.203	7.4611	Non-target	Non-capture control
921	ENSG00000090273	NUDC	175.203	7.4611	Non-target	Non-capture control
922	ENSG00000241553	ARPC4	175.025	7.45964	Non-target	Non-capture control
923	ENSG00000174307	PHLDA3	174.847	7.45818	Non-target	Non-capture control
924	ENSG00000167978	SRRM2	174.67	7.45673	Non-target	Non-capture control
925	ENSG00000128228	SDF2L1	174.49	7.45525	Non-target	Non-capture control
926	ENSG00000172183	ISG20	174.13	7.45229	Non-target	Non-capture control
927	ENSG00000115524	SF3B1	173.954	7.45083	Target	Non-capture control
928	ENSG00000116299	KIAA1324	173.423	7.44644	Non-target	Non-capture control
929	ENSG00000008282	SYPL1	173.421	7.44643	Non-target	Non-capture control
930	ENSG00000117906	RCN2	173.243	7.44495	Non-target	Non-capture control
931	ENSG00000105379	ETFB	173.243	7.44495	Non-target	Non-capture control
932	ENSG00000174903	RAB1B	172.886	7.442	Non-target	Non-capture control
933	ENSG00000062582	MRPS24	172.352	7.43756	Non-target	Non-capture control
934	ENSG00000175567	UCP2	171.995	7.43459	Non-target	Non-capture control
935	ENSG00000170836	PPM1D	171.995	7.43459	Target	Non-capture control
936	ENSG00000074201	CLNS1A	171.992	7.43456	Non-target	Non-capture control
937	ENSG00000103490	PYCARD	171.817	7.4331	Non-target	Non-capture control
938	ENSG00000143436	MRPL9	171.639	7.43161	Non-target	Non-capture control
939	ENSG00000089693	MLF2	171.462	7.43014	Non-target	Non-capture control
940	ENSG00000256053	COA8	170.744	7.42412	Non-target	Non-capture control
941	ENSG00000064601	CTSA	170.573	7.42268	Non-target	Non-capture control
942	ENSG00000160789	LMNA	170.393	7.42116	Non-target	Non-capture control
943	ENSG00000159176	CSRP1	170.391	7.42115	Non-target	Non-capture control
944	ENSG00000116586	LAMTOR2	170.391	7.42115	Non-target	Non-capture control
945	ENSG00000090487	SPG21	170.391	7.42115	Non-target	Non-capture control
946	ENSG00000161203	AP2M1	170.04	7.41819	Non-target	Non-capture control
947	ENSG00000175063	UBE2C	170.031	7.41811	Non-target	Non-capture control
948	ENSG00000100138	SNU13	169.678	7.41513	Non-target	Non-capture control
949	ENSG00000242372	EIF6	168.787	7.40758	Non-target	Non-capture control
950	ENSG00000278615	C11orf98	168.766	7.4074	Non-target	Non-capture control
951	ENSG00000253719	ATXN7L3B	168.609	7.40607	Non-target	Non-capture control
952	ENSG00000109180	OCIAD1	168.414	7.40441	Non-target	Non-capture control
953	ENSG00000148290	SURF1	168.074	7.40151	Non-target	Non-capture control
954	ENSG00000176731	RBIS	167.539	7.39694	Non-target	Non-capture control
955	ENSG00000131370	SH3BP5	167.363	7.39543	Non-target	Non-capture control
956	ENSG00000181991	MRPS11	167.361	7.39541	Non-target	Non-capture control
957	ENSG00000070087	PFN2	167.005	7.39236	Non-target	Non-capture control
958	ENSG00000115461	IGFBP5	167.005	7.39236	Non-target	Non-capture control
959	ENSG00000116161	CACYBP	166.999	7.39231	Non-target	Non-capture control
960	ENSG00000213977	TAX1BP3	166.825	7.39081	Non-target	Non-capture control
961	ENSG00000104388	RAB2A	166.648	7.38929	Non-target	Non-capture control
962	ENSG00000184260	H2AC20	166.113	7.38468	Non-target	Non-capture control
963	ENSG00000145919	BOD1	165.939	7.38318	Non-target	Non-capture control
964	ENSG00000101558	VAPA	165.759	7.38162	Non-target	Non-capture control
965	ENSG00000205937	RNPS1	165.406	7.37856	Non-target	Non-capture control
966	ENSG00000138071	ACTR2	165.4	7.37852	Non-target	Non-capture control
967	ENSG00000108523	RNF167	165.399	7.3785	Non-target	Non-capture control
968	ENSG00000160194	NDUFV3	165.224	7.37699	Non-target	Non-capture control
969	ENSG00000277791	PSMB3	164.866	7.37387	Non-target	Non-capture control
970	ENSG00000103024	NME3	164.688	7.37232	Non-target	Non-capture control
971	ENSG00000183726	TMEM50A	164.511	7.37078	Non-target	Non-capture control
972	ENSG00000176101	SSNA1	164.509	7.37077	Non-target	Non-capture control
973	ENSG00000178127	NDUFV2	164.329	7.3692	Non-target	Non-capture control
974	ENSG00000130402	ACTN4	163.975	7.3661	Non-target	Non-capture control
975	ENSG00000156261	CCT8	163.8	7.36457	Non-target	Non-capture control
976	ENSG00000075223	SEMA3C	163.796	7.36454	Non-target	Non-capture control
977	ENSG00000082515	MRPL22	163.618	7.36298	Non-target	Non-capture control
978	ENSG00000100711	ZFYVE21	163.615	7.36295	Non-target	Non-capture control
979	ENSG00000164754	RAD21	163.443	7.36145	Target	Non-capture control
980	ENSG00000119013	NDUFB3	163.442	7.36143	Non-target	Non-capture control
981	ENSG00000135441	BLOC1S1	162.905	7.35672	Non-target	Non-capture control
982	ENSG00000121774	KHDRBS1	162.905	7.35672	Non-target	Non-capture control
983	ENSG00000137409	MTCH1	162.552	7.35361	Non-target	Non-capture control
984	ENSG00000130513	GDF15	162.549	7.35358	Non-target	Non-capture control
985	ENSG00000179262	RAD23A	162.365	7.35196	Non-target	Non-capture control
986	ENSG00000124155	PIGT	162.36	7.35191	Non-target	Non-capture control
987	ENSG00000079459	FDFT1	162.192	7.35043	Non-target	Non-capture control
988	ENSG00000169139	UBE2V2	162.192	7.35043	Non-target	Non-capture control
989	ENSG00000086065	CHMP5	162.016	7.34887	Non-target	Non-capture control
990	ENSG00000100591	AHSA1	162.014	7.34885	Non-target	Non-capture control
991	ENSG00000163444	TMEM183A	162.003	7.34876	Non-target	Non-capture control
992	ENSG00000106682	EIF4H	161.836	7.34727	Non-target	Non-capture control
993	ENSG00000102119	EMD	161.832	7.34724	Non-target	Non-capture control
994	ENSG00000196352	CD55	161.827	7.3472	Non-target	Non-capture control
995	ENSG00000130414	NDUFA10	161.827	7.3472	Non-target	Non-capture control
996	ENSG00000161057	PSMC2	161.658	7.34569	Non-target	Non-capture control
997	ENSG00000131876	SNRPA1	161.481	7.34413	Non-target	Non-capture control
998	ENSG00000147996	CBWD5	160.946	7.33937	Non-target	Non-capture control
999	ENSG00000099817	POLR2E	160.588	7.33618	Non-target	Non-capture control
1000	ENSG00000120675	DNAJC15	160.588	7.33618	Non-target	Non-capture control
1001	ENSG00000141543	EIF4A3	160.414	7.33462	Non-target	Non-capture control
1002	ENSG00000198890	PRMT6	160.41	7.33459	Non-target	Non-capture control
1003	ENSG00000183155	RABIF	160.41	7.33459	Non-target	Non-capture control
1004	ENSG00000052344	PRSS8	160.41	7.33459	Non-target	Non-capture control
1005	ENSG00000259494	MRPL46	160.234	7.33301	Non-target	Non-capture control
1006	ENSG00000130731	METTL26	160.234	7.33301	Non-target	Non-capture control
1007	ENSG00000141232	TOB1	160.053	7.3314	Non-target	Non-capture control
1008	ENSG00000146425	DYNLT1	159.875	7.3298	Non-target	Non-capture control
1009	ENSG00000187051	RPS19BP1	159.873	7.32978	Non-target	Non-capture control
1010	ENSG00000013275	PSMC4	159.692	7.32815	Non-target	Non-capture control
1011	ENSG00000107581	EIF3A	159.519	7.3266	Non-target	Non-capture control
1012	ENSG00000185475	TMEM179B	159.341	7.325	Non-target	Non-capture control
1013	ENSG00000123200	ZC3H13	159.335	7.32495	Non-target	Non-capture control
1014	ENSG00000063241	ISOC2	158.984	7.32178	Non-target	Non-capture control
1015	ENSG00000172500	FIBP	158.804	7.32016	Non-target	Non-capture control
1016	ENSG00000130332	LSM7	158.804	7.32016	Non-target	Non-capture control
1017	ENSG00000100380	ST13	158.626	7.31855	Non-target	Non-capture control
1018	ENSG00000263001	GTF2I	158.428	7.31676	Non-target	Non-capture control
1019	ENSG00000188739	RBM34	158.271	7.31534	Non-target	Non-capture control
1020	ENSG00000170892	TSEN34	158.093	7.31373	Non-target	Non-capture control
1021	ENSG00000165672	PRDX3	158.093	7.31373	Non-target	Non-capture control
1022	ENSG00000113648	MACROH2A1	157.915	7.31211	Non-target	Non-capture control
1023	ENSG00000177156	TALDO1	157.913	7.31209	Non-target	Non-capture control
1024	ENSG00000137207	YIPF3	157.909	7.31206	Non-target	Non-capture control
1025	ENSG00000105185	PDCD5	157.562	7.3089	Non-target	Non-capture control
1026	ENSG00000105887	MTPN	157.558	7.30887	Non-target	Non-capture control
1027	ENSG00000164442	CITED2	157.558	7.30887	Non-target	Non-capture control
1028	ENSG00000134001	EIF2S1	157.378	7.30723	Non-target	Non-capture control
1029	ENSG00000165280	VCP	157.193	7.30554	Non-target	Non-capture control
1030	ENSG00000090263	MRPS33	157.022	7.30398	Non-target	Non-capture control
1031	ENSG00000179632	MAF1	157.018	7.30395	Non-target	Non-capture control
1032	ENSG00000105323	HNRNPUL1	156.819	7.30212	Non-target	Non-capture control
1033	ENSG00000169976	SF3B5	156.667	7.30074	Non-target	Non-capture control
1034	ENSG00000117362	APH1A	156.665	7.30072	Non-target	Non-capture control
1035	ENSG00000110801	PSMD9	156.487	7.29909	Non-target	Non-capture control
1036	ENSG00000127838	PNKD	155.954	7.2942	Non-target	Non-capture control
1037	ENSG00000130741	EIF2S3	155.952	7.29418	Non-target	Non-capture control
1038	ENSG00000145337	PYURF	155.776	7.29256	Non-target	Non-capture control
1039	ENSG00000071462	BUD23	155.608	7.29102	Non-target	Non-capture control
1040	ENSG00000109919	MTCH2	155.411	7.28919	Non-target	Non-capture control
1041	ENSG00000179958	DCTPP1	154.885	7.28434	Non-target	Non-capture control
1042	ENSG00000143416	SELENBP1	154.525	7.281	Non-target	Non-capture control
1043	ENSG00000125505	MBOAT7	154.17	7.27771	Non-target	Non-capture control
1044	ENSG00000197345	MRPL21	153.988	7.27601	Non-target	Non-capture control
1045	ENSG00000125970	RALY	153.821	7.27445	Non-target	Non-capture control
1046	ENSG00000134057	CCNB1	153.812	7.27437	Non-target	Non-capture control
1047	ENSG00000102804	TSC22D1	153.459	7.27108	Non-target	Non-capture control
1048	ENSG00000163159	VPS72	153.457	7.27106	Non-target	Non-capture control
1049	ENSG00000151923	TIAL1	153.293	7.26953	Non-target	Non-capture control
1050	ENSG00000185651	UBE2L3	153.279	7.2694	Non-target	Non-capture control
1051	ENSG00000079462	PAFAH1B3	153.279	7.2694	Non-target	Non-capture control
1052	ENSG00000159346	ADIPOR1	152.933	7.26616	Non-target	Non-capture control
1053	ENSG00000089737	DDX24	152.924	7.26608	Non-target	Non-capture control
1054	ENSG00000185885	IFITM1	152.924	7.26608	Non-target	Non-capture control
1055	ENSG00000109321	AREG	152.924	7.26608	Non-target	Non-capture control
1056	ENSG00000160209	PDXK	152.922	7.26606	Non-target	Non-capture control
1057	ENSG00000165283	STOML2	152.915	7.26599	Non-target	Non-capture control
1058	ENSG00000139684	ESD	152.746	7.2644	Non-target	Non-capture control
1059	ENSG00000001630	CYP51A1	152.568	7.26273	Non-target	Non-capture control
1060	ENSG00000175768	TOMM5	152.389	7.26106	Non-target	Non-capture control
1061	ENSG00000198856	OSTC	152.389	7.26106	Non-target	Non-capture control
1062	ENSG00000148180	GSN	152.388	7.26104	Non-target	Non-capture control
1063	ENSG00000254505	CHMP4A	152.031	7.25768	Non-target	Non-capture control
1064	ENSG00000084754	HADHA	151.858	7.25605	Non-target	Non-capture control
1065	ENSG00000000419	DPM1	151.857	7.25603	Non-target	Non-capture control
1066	ENSG00000172586	CHCHD1	151.498	7.25265	Non-target	Non-capture control
1067	ENSG00000101444	AHCY	151.482	7.2525	Non-target	Non-capture control
1068	ENSG00000178035	IMPDH2	151.315	7.25091	Non-target	Non-capture control
1069	ENSG00000023734	STRAP	151.142	7.24927	Non-target	Non-capture control
1070	ENSG00000148248	SURF4	150.964	7.24758	Non-target	Non-capture control
1071	ENSG00000138594	TMOD3	150.785	7.24589	Non-target	Non-capture control
1072	ENSG00000196419	XRCC6	150.609	7.24421	Non-target	Non-capture control
1073	ENSG00000198356	GET3	150.607	7.24419	Non-target	Non-capture control
1074	ENSG00000168288	MMADHC	150.607	7.24419	Non-target	Non-capture control
1075	ENSG00000106615	RHEB	150.607	7.24419	Target	Non-capture control
1076	ENSG00000108829	LRRC59	150.429	7.2425	Non-target	Non-capture control
1077	ENSG00000169895	SYAP1	150.251	7.2408	Non-target	Non-capture control
1078	ENSG00000089048	NA	149.898	7.23743	Non-target	Non-capture control
1079	ENSG00000106355	LSM5	149.896	7.23741	Non-target	Non-capture control
1080	ENSG00000188486	H2AX	149.894	7.23739	Non-target	Non-capture control
1081	ENSG00000071859	FAM50A	149.892	7.23738	Non-target	Non-capture control
1082	ENSG00000115685	PPP1R7	149.538	7.23398	Non-target	Non-capture control
1083	ENSG00000114503	NCBP2	149.361	7.23229	Non-target	Non-capture control
1084	ENSG00000136950	ARPC5L	149.183	7.23058	Non-target	Non-capture control
1085	ENSG00000135549	PKIB	149.181	7.23056	Non-target	Non-capture control
1086	ENSG00000177889	UBE2N	149.179	7.23054	Non-target	Non-capture control
1087	ENSG00000147140	NONO	149.178	7.23053	Non-target	Non-capture control
1088	ENSG00000090861	AARS1	149.003	7.22885	Non-target	Non-capture control
1089	ENSG00000124575	H1-3	149.003	7.22885	Non-target	Non-capture control
1090	ENSG00000103202	NME4	149.001	7.22883	Non-target	Non-capture control
1091	ENSG00000066583	ISOC1	148.825	7.22713	Non-target	Non-capture control
1092	ENSG00000087088	BAX	148.647	7.22542	Non-target	Non-capture control
1093	ENSG00000160679	CHTOP	147.401	7.21335	Non-target	Non-capture control
1094	ENSG00000181218	H2AW	147.399	7.21334	Non-target	Non-capture control
1095	ENSG00000057608	GDI2	147.222	7.21162	Non-target	Non-capture control
1096	ENSG00000104267	CA2	147.221	7.2116	Non-target	Non-capture control
1097	ENSG00000122378	PRXL2A	147.219	7.21159	Non-target	Non-capture control
1098	ENSG00000173465	ZNRD2	147.042	7.20987	Non-target	Non-capture control
1099	ENSG00000083099	LYRM2	146.508	7.20465	Non-target	Non-capture control
1100	ENSG00000073350	LLGL2	146.506	7.20463	Non-target	Non-capture control
1101	ENSG00000015479	MATR3	146.018	7.19985	Non-target	Non-capture control
1102	ENSG00000171735	CAMTA1	145.973	7.19941	Non-target	Non-capture control
1103	ENSG00000186480	INSIG1	145.973	7.19941	Non-target	Non-capture control
1104	ENSG00000111237	VPS29	145.969	7.19937	Non-target	Non-capture control
1105	ENSG00000164920	OSR2	145.618	7.19592	Non-target	Non-capture control
1106	ENSG00000100201	DDX17	145.435	7.19411	Non-target	Non-capture control
1107	ENSG00000169692	AGPAT2	144.904	7.18887	Non-target	Non-capture control
1108	ENSG00000105516	DBP	144.902	7.18885	Non-target	Non-capture control
1109	ENSG00000147687	TATDN1	144.895	7.18878	Non-target	Non-capture control
1110	ENSG00000131669	NINJ1	144.725	7.18711	Non-target	Non-capture control
1111	ENSG00000007255	TRAPPC6A	144.725	7.18711	Non-target	Non-capture control
1112	ENSG00000106605	BLVRA	144.547	7.18534	Non-target	Non-capture control
1113	ENSG00000142230	SAE1	144.544	7.18531	Non-target	Non-capture control
1114	ENSG00000126777	KTN1	144.194	7.18184	Non-target	Non-capture control
1115	ENSG00000104853	CLPTM1	144.191	7.18181	Non-target	Non-capture control
1116	ENSG00000103485	QPRT	144.191	7.18181	Non-target	Non-capture control
1117	ENSG00000044115	CTNNA1	144.009	7.18	Non-target	Non-capture control
1118	ENSG00000133226	SRRM1	143.841	7.17833	Non-target	Non-capture control
1119	ENSG00000115216	NRBP1	143.84	7.17831	Non-target	Non-capture control
1120	ENSG00000119421	NDUFA8	143.834	7.17826	Non-target	Non-capture control
1121	ENSG00000132824	SERINC3	143.832	7.17824	Non-target	Non-capture control
1122	ENSG00000068097	HEATR6	143.656	7.17648	Non-target	Non-capture control
1123	ENSG00000156976	EIF4A2	143.652	7.17645	Target	Non-capture control
1124	ENSG00000168000	BSCL2	143.118	7.1711	Non-target	Non-capture control
1125	ENSG00000007080	CCDC124	142.765	7.16757	Non-target	Non-capture control
1126	ENSG00000125826	RBCK1	142.604	7.16596	Non-target	Non-capture control
1127	ENSG00000182944	EWSR1	142.56	7.16551	Non-target	Non-capture control
1128	ENSG00000128989	ARPP19	142.23	7.16219	Non-target	Non-capture control
1129	ENSG00000167461	RAB8A	142.23	7.16219	Non-target	Non-capture control
1130	ENSG00000129084	PSMA1	142.23	7.16219	Non-target	Non-capture control
1131	ENSG00000178980	SELENOW	142.227	7.16216	Non-target	Non-capture control
1132	ENSG00000156110	ADK	142.225	7.16214	Non-target	Non-capture control
1133	ENSG00000270170	NCBP2AS2	142.052	7.1604	Non-target	Non-capture control
1134	ENSG00000281991	TMEM265	142.052	7.1604	Non-target	Non-capture control
1135	ENSG00000155115	GTF3C6	141.875	7.15861	Non-target	Non-capture control
1136	ENSG00000114956	DGUOK	141.875	7.15861	Non-target	Non-capture control
1137	ENSG00000137133	HINT2	141.697	7.15681	Non-target	Non-capture control
1138	ENSG00000151632	AKR1C2	141.694	7.15678	Non-target	Non-capture control
1139	ENSG00000138777	PPA2	141.681	7.15665	Non-target	Non-capture control
1140	ENSG00000170584	NUDCD2	141.341	7.15321	Non-target	Non-capture control
1141	ENSG00000226950	DANCR	141.339	7.15319	Non-target	Non-capture control
1142	ENSG00000164934	DCAF13	141.339	7.15319	Non-target	Non-capture control
1143	ENSG00000164134	NAA15	141.335	7.15315	Non-target	Non-capture control
1144	ENSG00000143575	HAX1	141.154	7.15131	Non-target	Non-capture control
1145	ENSG00000147604	RPL7	140.983	7.14957	Non-target	Non-capture control
1146	ENSG00000105993	DNAJB6	140.624	7.14592	Non-target	Non-capture control
1147	ENSG00000268104	SLC6A14	140.448	7.14413	Non-target	Non-capture control
1148	ENSG00000115875	SRSF7	140.446	7.14411	Non-target	Non-capture control
1149	ENSG00000141002	TCF25	140.279	7.1424	Non-target	Non-capture control
1150	ENSG00000124145	SDC4	140.27	7.14231	Non-target	Non-capture control
1151	ENSG00000178896	EXOSC4	140.091	7.14049	Non-target	Non-capture control
1152	ENSG00000134294	SLC38A2	139.557	7.13501	Non-target	Non-capture control
1153	ENSG00000168118	RAB4A	139.375	7.13314	Non-target	Non-capture control
1154	ENSG00000165949	IFI27	139.198	7.13133	Non-target	Non-capture control
1155	ENSG00000100348	TXN2	139.022	7.12951	Non-target	Non-capture control
1156	ENSG00000145833	DDX46	139.022	7.12951	Non-target	Non-capture control
1157	ENSG00000096092	TMEM14A	139.022	7.12951	Non-target	Non-capture control
1158	ENSG00000133872	SARAF	139.022	7.12951	Non-target	Non-capture control
1159	ENSG00000052723	SIKE1	138.844	7.12767	Non-target	Non-capture control
1160	ENSG00000108468	CBX1	138.844	7.12767	Non-target	Non-capture control
1161	ENSG00000163541	SUCLG1	138.844	7.12767	Non-target	Non-capture control
1162	ENSG00000128699	ORMDL1	138.671	7.12589	Non-target	Non-capture control
1163	ENSG00000138363	ATIC	138.664	7.12581	Non-target	Non-capture control
1164	ENSG00000086232	EIF2AK1	138.485	7.12397	Non-target	Non-capture control
1165	ENSG00000134453	RBM17	138.309	7.12214	Non-target	Non-capture control
1166	ENSG00000065548	ZC3H15	138.131	7.1203	Non-target	Non-capture control
1167	ENSG00000013588	GPRC5A	138.131	7.1203	Non-target	Non-capture control
1168	ENSG00000115310	RTN4	137.956	7.11849	Non-target	Non-capture control
1169	ENSG00000102054	RBBP7	137.956	7.11849	Non-target	Non-capture control
1170	ENSG00000180370	PAK2	137.953	7.11845	Non-target	Non-capture control
1171	ENSG00000153037	SRP19	137.953	7.11845	Non-target	Non-capture control
1172	ENSG00000076604	TRAF4	137.771	7.11656	Non-target	Non-capture control
1173	ENSG00000178372	CALML5	137.596	7.11474	Non-target	Non-capture control
1174	ENSG00000164258	NDUFS4	137.596	7.11474	Non-target	Non-capture control
1175	ENSG00000108591	DRG2	137.418	7.11289	Non-target	Non-capture control
1176	ENSG00000166986	MARS1	137.418	7.11289	Non-target	Non-capture control
1177	ENSG00000104325	DECR1	137.416	7.11287	Non-target	Non-capture control
1178	ENSG00000101220	C20orf27	137.24	7.11103	Non-target	Non-capture control
1179	ENSG00000129515	SNX6	137.236	7.11099	Non-target	Non-capture control
1180	ENSG00000231500	RPS18	137.233	7.11095	Non-target	Non-capture control
1181	ENSG00000100997	ABHD12	137.225	7.11088	Non-target	Non-capture control
1182	ENSG00000133398	MED10	137.061	7.10917	Non-target	Non-capture control
1183	ENSG00000173848	NET1	136.705	7.10544	Non-target	Non-capture control
1184	ENSG00000164611	PTTG1	136.534	7.10364	Non-target	Non-capture control
1185	ENSG00000118418	HMGN3	136.527	7.10357	Non-target	Non-capture control
1186	ENSG00000174109	C16orf91	136.527	7.10357	Non-target	Non-capture control
1187	ENSG00000108774	RAB5C	136.521	7.10351	Non-target	Non-capture control
1188	ENSG00000149932	TMEM219	136.348	7.1017	Non-target	Non-capture control
1189	ENSG00000125901	MRPS26	136.348	7.1017	Non-target	Non-capture control
1190	ENSG00000161547	SRSF2	136.348	7.1017	Target	Non-capture control
1191	ENSG00000179085	DPM3	136.17	7.09982	Non-target	Non-capture control
1192	ENSG00000093010	COMT	136.167	7.09979	Non-target	Non-capture control
1193	ENSG00000174547	MRPL11	136.167	7.09979	Non-target	Non-capture control
1194	ENSG00000127837	AAMP	135.994	7.09797	Non-target	Non-capture control
1195	ENSG00000146007	ZMAT2	135.992	7.09795	Non-target	Non-capture control
1196	ENSG00000130165	ELOF1	135.99	7.09793	Non-target	Non-capture control
1197	ENSG00000224032	EPB41L4A-AS1	135.816	7.09609	Non-target	Non-capture control
1198	ENSG00000183291	SELENOF	135.814	7.09607	Non-target	Non-capture control
1199	ENSG00000239857	GET4	135.636	7.09419	Non-target	Non-capture control
1200	ENSG00000160256	FAM207A	135.459	7.09232	Non-target	Non-capture control
1201	ENSG00000130522	JUND	135.457	7.09231	Non-target	Non-capture control
1202	ENSG00000224877	NDUFAF8	135.101	7.08853	Non-target	Non-capture control
1203	ENSG00000160752	FDPS	134.727	7.08456	Non-target	Non-capture control
1204	ENSG00000127125	PPCS	134.564	7.08283	Non-target	Non-capture control
1205	ENSG00000143153	ATP1B1	134.388	7.08096	Non-target	Non-capture control
1206	ENSG00000166477	LEO1	134.388	7.08096	Non-target	Non-capture control
1207	ENSG00000136521	NDUFB5	134.208	7.07904	Non-target	Non-capture control
1208	ENSG00000099956	SMARCB1	134.208	7.07904	Target	Non-capture control
1209	ENSG00000103342	GSPT1	134.208	7.07904	Non-target	Non-capture control
1210	ENSG00000168066	SF1	134.039	7.07723	Non-target	Non-capture control
1211	ENSG00000164346	NSA2	133.675	7.07334	Non-target	Non-capture control
1212	ENSG00000111371	SLC38A1	133.331	7.06965	Non-target	Non-capture control
1213	ENSG00000205155	PSENEN	133.317	7.0695	Non-target	Non-capture control
1214	ENSG00000101856	PGRMC1	133.14	7.0676	Non-target	Non-capture control
1215	ENSG00000178988	MRFAP1L1	133.14	7.0676	Non-target	Non-capture control
1216	ENSG00000172663	TMEM134	132.791	7.06384	Non-target	Non-capture control
1217	ENSG00000078808	SDF4	132.786	7.06378	Non-target	Non-capture control
1218	ENSG00000055950	MRPL43	132.786	7.06378	Non-target	Non-capture control
1219	ENSG00000113328	CCNG1	132.784	7.06376	Non-target	Non-capture control
1220	ENSG00000183207	RUVBL2	132.641	7.06222	Non-target	Non-capture control
1221	ENSG00000182220	ATP6AP2	132.604	7.06182	Non-target	Non-capture control
1222	ENSG00000171314	PGAM1	132.427	7.05991	Non-target	Non-capture control
1223	ENSG00000114354	TFG	132.424	7.05987	Non-target	Non-capture control
1224	ENSG00000126768	TIMM17B	132.253	7.05802	Non-target	Non-capture control
1225	ENSG00000237423	LINC01522	132.249	7.05798	Non-target	Non-capture control
1226	ENSG00000126698	DNAJC8	132.064	7.05597	Non-target	Non-capture control
1227	ENSG00000150593	PDCD4	131.891	7.0541	Non-target	Non-capture control
1228	ENSG00000174695	TMEM167A	131.713	7.05216	Non-target	Non-capture control
1229	ENSG00000214026	MRPL23	131.536	7.05024	Non-target	Non-capture control
1230	ENSG00000140943	MBTPS1	131.358	7.0483	Non-target	Non-capture control
1231	ENSG00000163882	POLR2H	131.354	7.04826	Non-target	Non-capture control
1232	ENSG00000109814	UGDH	131.001	7.04441	Non-target	Non-capture control
1233	ENSG00000116096	SPR	130.823	7.04246	Non-target	Non-capture control
1234	ENSG00000163382	NAXE	130.818	7.0424	Non-target	Non-capture control
1235	ENSG00000086475	SEPHS1	130.816	7.04238	Non-target	Non-capture control
1236	ENSG00000122033	MTIF3	130.641	7.04047	Non-target	Non-capture control
1237	ENSG00000082153	BZW1	130.472	7.03861	Non-target	Non-capture control
1238	ENSG00000022840	RNF10	130.469	7.03857	Non-target	Non-capture control
1239	ENSG00000100612	DHRS7	130.467	7.03855	Non-target	Non-capture control
1240	ENSG00000262814	MRPL12	130.456	7.03844	Non-target	Non-capture control
1241	ENSG00000100813	ACIN1	130.453	7.0384	Non-target	Non-capture control
1242	ENSG00000079616	KIF22	130.29	7.03662	Non-target	Non-capture control
1243	ENSG00000126709	IFI6	130.289	7.0366	Non-target	Non-capture control
1244	ENSG00000123395	ATG101	130.289	7.0366	Non-target	Non-capture control
1245	ENSG00000100519	PSMC6	130.287	7.03658	Non-target	Non-capture control
1246	ENSG00000166595	CIAO2B	130.11	7.03464	Non-target	Non-capture control
1247	ENSG00000146386	ABRACL	130.11	7.03464	Non-target	Non-capture control
1248	ENSG00000105619	TFPT	129.937	7.03273	Non-target	Non-capture control
1249	ENSG00000070081	NUCB2	129.936	7.03271	Non-target	Non-capture control
1250	ENSG00000183828	NUDT14	129.932	7.03267	Non-target	Non-capture control
1251	ENSG00000139233	LLPH	129.754	7.03071	Non-target	Non-capture control
1252	ENSG00000139921	TMX1	129.577	7.02876	Non-target	Non-capture control
1253	ENSG00000189343	RPS2P46	129.397	7.02677	Non-target	Non-capture control
1254	ENSG00000213442	RPL18AP3	129.397	7.02677	Non-target	Non-capture control
1255	ENSG00000100234	TIMP3	129.397	7.02677	Non-target	Non-capture control
1256	ENSG00000146242	TPBG	129.397	7.02677	Non-target	Non-capture control
1257	ENSG00000125304	TM9SF2	129.219	7.0248	Non-target	Non-capture control
1258	ENSG00000213281	NRAS	129.219	7.0248	Target	Non-capture control
1259	ENSG00000141027	NCOR1	129.207	7.02466	Target	Non-capture control
1260	ENSG00000155660	PDIA4	128.863	7.02084	Non-target	Non-capture control
1261	ENSG00000088930	XRN2	128.863	7.02084	Non-target	Non-capture control
1262	ENSG00000105402	NAPA	128.859	7.0208	Non-target	Non-capture control
1263	ENSG00000105364	MRPL4	128.328	7.01489	Non-target	Non-capture control
1264	ENSG00000100883	SRP54	128.317	7.01477	Non-target	Non-capture control
1265	ENSG00000182670	TTC3	128.169	7.01312	Non-target	Non-capture control
1266	ENSG00000102316	MAGED2	128.148	7.01288	Non-target	Non-capture control
1267	ENSG00000119383	PTPA	128.139	7.01278	Non-target	Non-capture control
1268	ENSG00000130748	TMEM160	127.972	7.01091	Non-target	Non-capture control
1269	ENSG00000105404	RABAC1	127.793	7.00891	Non-target	Non-capture control
1270	ENSG00000086504	MRPL28	127.788	7.00885	Non-target	Non-capture control
1271	ENSG00000185650	ZFP36L1	127.615	7.00692	Non-target	Non-capture control
1272	ENSG00000126067	PSMB2	127.08	7.00091	Non-target	Non-capture control
1273	ENSG00000173207	CKS1B	127.08	7.00091	Non-target	Non-capture control
1274	ENSG00000095139	ARCN1	127.08	7.00091	Non-target	Non-capture control
1275	ENSG00000164111	ANXA5	126.909	6.99898	Non-target	Non-capture control
1276	ENSG00000084234	APLP2	126.9	6.99888	Non-target	Non-capture control
1277	ENSG00000102007	PLP2	126.726	6.9969	Non-target	Non-capture control
1278	ENSG00000159720	ATP6V0D1	126.724	6.99688	Non-target	Non-capture control
1279	ENSG00000105135	ILVBL	126.547	6.99489	Non-target	Non-capture control
1280	ENSG00000065427	KARS1	126.546	6.99487	Non-target	Non-capture control
1281	ENSG00000166145	SPINT1	126.546	6.99487	Non-target	Non-capture control
1282	ENSG00000126524	SBDS	126.369	6.99287	Non-target	Non-capture control
1283	ENSG00000267795	SMIM22	126.367	6.99285	Non-target	Non-capture control
1284	ENSG00000051620	HEBP2	126.367	6.99285	Non-target	Non-capture control
1285	ENSG00000169217	CD2BP2	126.367	6.99285	Non-target	Non-capture control
1286	ENSG00000108179	PPIF	126.367	6.99285	Non-target	Non-capture control
1287	ENSG00000132698	RAB25	126.191	6.99085	Non-target	Non-capture control
1288	ENSG00000181649	PHLDA2	126.189	6.99083	Non-target	Non-capture control
1289	ENSG00000087077	TRIP6	126.187	6.99081	Non-target	Non-capture control
1290	ENSG00000148229	POLE3	125.654	6.98475	Non-target	Non-capture control
1291	ENSG00000139168	ZCRB1	125.653	6.98473	Non-target	Non-capture control
1292	ENSG00000073584	SMARCE1	125.651	6.98471	Non-target	Non-capture control
1293	ENSG00000138592	USP8	125.49	6.98289	Non-target	Non-capture control
1294	ENSG00000113141	IK	125.476	6.98272	Non-target	Non-capture control
1295	ENSG00000197019	SERTAD1	125.298	6.98069	Non-target	Non-capture control
1296	ENSG00000128609	NDUFA5	125.122	6.97867	Non-target	Non-capture control
1297	ENSG00000132471	WBP2	124.945	6.97665	Non-target	Non-capture control
1298	ENSG00000073578	SDHA	124.763	6.97457	Target	Non-capture control
1299	ENSG00000235552	RPL6P27	124.763	6.97457	Non-target	Non-capture control
1300	ENSG00000134590	RTL8C	124.763	6.97457	Non-target	Non-capture control
1301	ENSG00000104852	SNRNP70	124.229	6.96842	Non-target	Non-capture control
1302	ENSG00000204922	UQCC3	124.229	6.96842	Non-target	Non-capture control
1303	ENSG00000143878	RHOB	124.229	6.96842	Non-target	Non-capture control
1304	ENSG00000137288	UQCC2	124.052	6.96639	Non-target	Non-capture control
1305	ENSG00000132661	NXT1	124.05	6.96637	Non-target	Non-capture control
1306	ENSG00000155438	NIFK	124.05	6.96637	Non-target	Non-capture control
1307	ENSG00000085719	CPNE3	123.87	6.96429	Non-target	Non-capture control
1308	ENSG00000119048	UBE2B	123.694	6.96225	Non-target	Non-capture control
1309	ENSG00000134056	MRPS36	123.694	6.96225	Non-target	Non-capture control
1310	ENSG00000060138	YBX3	123.516	6.96018	Non-target	Non-capture control
1311	ENSG00000144224	UBXN4	123.516	6.96018	Non-target	Non-capture control
1312	ENSG00000136450	SRSF1	123.516	6.96018	Non-target	Non-capture control
1313	ENSG00000168175	MAPK1IP1L	123.516	6.96018	Non-target	Non-capture control
1314	ENSG00000187164	SHTN1	123.514	6.96016	Non-target	Non-capture control
1315	ENSG00000108604	SMARCD2	123.514	6.96016	Non-target	Non-capture control
1316	ENSG00000196655	TRAPPC4	123.159	6.95605	Non-target	Non-capture control
1317	ENSG00000176973	FAM89B	123.159	6.95605	Non-target	Non-capture control
1318	ENSG00000087995	METTL2A	123.159	6.95605	Non-target	Non-capture control
1319	ENSG00000088002	SULT2B1	123.157	6.95603	Non-target	Non-capture control
1320	ENSG00000198171	DDRGK1	123.15	6.95594	Non-target	Non-capture control
1321	ENSG00000257923	CUX1	122.983	6.954	Non-target	Non-capture control
1322	ENSG00000100142	POLR2F	122.981	6.95397	Non-target	Non-capture control
1323	ENSG00000124831	LRRFIP1	122.967	6.95381	Non-target	Non-capture control
1324	ENSG00000141101	NOB1	122.801	6.95188	Non-target	Non-capture control
1325	ENSG00000102241	HTATSF1	122.626	6.94984	Non-target	Non-capture control
1326	ENSG00000037241	RPL26L1	122.625	6.94982	Non-target	Non-capture control
1327	ENSG00000165233	CARD19	122.625	6.94982	Non-target	Non-capture control
1328	ENSG00000049860	HEXB	122.623	6.9498	Non-target	Non-capture control
1329	ENSG00000100926	TM9SF1	122.448	6.94776	Non-target	Non-capture control
1330	ENSG00000087510	TFAP2C	122.443	6.9477	Non-target	Non-capture control
1331	ENSG00000203667	COX20	122.275	6.94574	Non-target	Non-capture control
1332	ENSG00000183978	COA3	122.268	6.94565	Non-target	Non-capture control
1333	ENSG00000181029	TRAPPC5	122.09	6.94357	Non-target	Non-capture control
1334	ENSG00000023228	NDUFS1	121.912	6.94148	Non-target	Non-capture control
1335	ENSG00000184047	DIABLO	121.735	6.9394	Non-target	Non-capture control
1336	ENSG00000198492	YTHDF2	121.73	6.93934	Non-target	Non-capture control
1337	ENSG00000086666	ZFAND6	121.546	6.93718	Non-target	Non-capture control
1338	ENSG00000258315	C17orf49	121.535	6.93706	Non-target	Non-capture control
1339	ENSG00000166426	CRABP1	121.377	6.93519	Non-target	Non-capture control
1340	ENSG00000106105	GARS1	121.377	6.93519	Non-target	Non-capture control
1341	ENSG00000113407	TARS1	121.02	6.93098	Non-target	Non-capture control
1342	ENSG00000127483	HP1BP3	120.839	6.92883	Non-target	Non-capture control
1343	ENSG00000111906	HDDC2	120.666	6.92678	Non-target	Non-capture control
1344	ENSG00000116898	MRPS15	120.664	6.92676	Non-target	Non-capture control
1345	ENSG00000115233	PSMD14	120.482	6.9246	Non-target	Non-capture control
1346	ENSG00000124795	DEK	120.48	6.92458	Non-target	Non-capture control
1347	ENSG00000125817	CENPB	120.307	6.92252	Non-target	Non-capture control
1348	ENSG00000164237	CMBL	120.129	6.9204	Non-target	Non-capture control
1349	ENSG00000197448	GSTK1	120.129	6.9204	Non-target	Non-capture control
1350	ENSG00000071626	DAZAP1	120.129	6.9204	Non-target	Non-capture control
1351	ENSG00000089006	SNX5	120.113	6.92021	Non-target	Non-capture control
1352	ENSG00000119333	WDR34	119.951	6.91828	Non-target	Non-capture control
1353	ENSG00000078140	UBE2K	119.946	6.91822	Non-target	Non-capture control
1354	ENSG00000095906	NUBP2	119.771	6.91613	Non-target	Non-capture control
1355	ENSG00000177426	TGIF1	119.42	6.91193	Non-target	Non-capture control
1356	ENSG00000175602	CCDC85B	119.416	6.91189	Non-target	Non-capture control
1357	ENSG00000054116	TRAPPC3	119.24	6.90977	Non-target	Non-capture control
1358	ENSG00000167112	TRUB2	119.238	6.90975	Non-target	Non-capture control
1359	ENSG00000125818	PSMF1	119.238	6.90975	Non-target	Non-capture control
1360	ENSG00000143384	MCL1	119.06	6.90761	Target	Non-capture control
1361	ENSG00000163319	MRPS18C	119.06	6.90761	Non-target	Non-capture control
1362	ENSG00000125652	ALKBH7	119.06	6.90761	Non-target	Non-capture control
1363	ENSG00000173692	PSMD1	119.053	6.90752	Non-target	Non-capture control
1364	ENSG00000077312	SNRPA	118.883	6.90549	Non-target	Non-capture control
1365	ENSG00000143222	UFC1	118.878	6.90542	Non-target	Non-capture control
1366	ENSG00000197006	METTL9	118.707	6.90336	Non-target	Non-capture control
1367	ENSG00000106305	AIMP2	118.7	6.90328	Non-target	Non-capture control
1368	ENSG00000079332	SAR1A	118.352	6.89908	Non-target	Non-capture control
1369	ENSG00000125611	CHCHD5	118.165	6.89682	Non-target	Non-capture control
1370	ENSG00000091640	SPAG7	117.814	6.89256	Non-target	Non-capture control
1371	ENSG00000162434	JAK1	117.812	6.89254	Target	Non-capture control
1372	ENSG00000197324	LRP10	117.81	6.89252	Non-target	Non-capture control
1373	ENSG00000062194	GPBP1	117.807	6.89247	Non-target	Non-capture control
1374	ENSG00000115561	CHMP3	117.634	6.89037	Non-target	Non-capture control
1375	ENSG00000177879	AP3S1	117.63	6.89033	Non-target	Non-capture control
1376	ENSG00000100575	TIMM9	117.458	6.88823	Non-target	Non-capture control
1377	ENSG00000114315	HES1	117.278	6.88603	Non-target	Non-capture control
1378	ENSG00000186298	PPP1CC	117.103	6.8839	Non-target	Non-capture control
1379	ENSG00000115648	MLPH	117.09	6.88375	Non-target	Non-capture control
1380	ENSG00000198900	TOP1	116.921	6.88168	Target	Non-capture control
1381	ENSG00000070010	UFD1	116.919	6.88166	Non-target	Non-capture control
1382	ENSG00000146476	ARMT1	116.919	6.88166	Non-target	Non-capture control
1383	ENSG00000126254	RBM42	116.388	6.87514	Non-target	Non-capture control
1384	ENSG00000140740	UQCRC2	116.386	6.87512	Non-target	Non-capture control
1385	ENSG00000166803	PCLAF	116.365	6.87486	Non-target	Non-capture control
1386	ENSG00000117461	PIK3R3	116.21	6.87295	Target	Non-capture control
1387	ENSG00000055044	NOP58	116.208	6.87293	Non-target	Non-capture control
1388	ENSG00000166848	TERF2IP	116.208	6.87293	Non-target	Non-capture control
1389	ENSG00000167315	ACAA2	116.037	6.87082	Non-target	Non-capture control
1390	ENSG00000053371	AKR7A2	115.852	6.86853	Non-target	Non-capture control
1391	ENSG00000134287	ARF3	115.834	6.86831	Non-target	Non-capture control
1392	ENSG00000124802	EEF1E1	115.673	6.86633	Non-target	Non-capture control
1393	ENSG00000120265	PCMT1	115.673	6.86633	Non-target	Non-capture control
1394	ENSG00000117360	PRPF3	115.495	6.86413	Non-target	Non-capture control
1395	ENSG00000165516	KLHDC2	115.493	6.8641	Non-target	Non-capture control
1396	ENSG00000148362	PAXX	115.488	6.86404	Non-target	Non-capture control
1397	ENSG00000168374	ARF4	115.319	6.86194	Non-target	Non-capture control
1398	ENSG00000158195	WASF2	115.317	6.86192	Non-target	Non-capture control
1399	ENSG00000162910	MRPL55	115.315	6.8619	Non-target	Non-capture control
1400	ENSG00000138600	SPPL2A	115.139	6.85971	Non-target	Non-capture control
1401	ENSG00000112977	DAP	114.96	6.85749	Non-target	Non-capture control
1402	ENSG00000150779	TIMM8B	114.96	6.85749	Non-target	Non-capture control
1403	ENSG00000164733	CTSB	114.95	6.85736	Non-target	Non-capture control
1404	ENSG00000130204	TOMM40	114.786	6.85531	Non-target	Non-capture control
1405	ENSG00000223496	EXOSC6	114.782	6.85527	Non-target	Non-capture control
1406	ENSG00000104131	EIF3J	114.608	6.85309	Non-target	Non-capture control
1407	ENSG00000131475	VPS25	114.604	6.85305	Non-target	Non-capture control
1408	ENSG00000188725	SMIM15	114.604	6.85305	Non-target	Non-capture control
1409	ENSG00000127616	SMARCA4	114.403	6.85053	Target	Non-capture control
1410	ENSG00000166797	CIAO2A	114.249	6.84861	Non-target	Non-capture control
1411	ENSG00000132329	RAMP1	114.248	6.84859	Non-target	Non-capture control
1412	ENSG00000168701	TMEM208	114.248	6.84859	Non-target	Non-capture control
1413	ENSG00000095380	NANS	114.246	6.84857	Non-target	Non-capture control
1414	ENSG00000076554	TPD52	114.089	6.84661	Non-target	Non-capture control
1415	ENSG00000124783	SSR1	114.075	6.84643	Non-target	Non-capture control
1416	ENSG00000114491	UMPS	114.075	6.84643	Non-target	Non-capture control
1417	ENSG00000123353	ORMDL2	114.069	6.84636	Non-target	Non-capture control
1418	ENSG00000120705	ETF1	114.068	6.84634	Non-target	Non-capture control
1419	ENSG00000141741	MIEN1	113.891	6.84412	Non-target	Non-capture control
1420	ENSG00000167565	SERTAD3	113.891	6.84412	Non-target	Non-capture control
1421	ENSG00000171135	JAGN1	113.891	6.84412	Non-target	Non-capture control
1422	ENSG00000108424	KPNB1	113.535	6.83964	Non-target	Non-capture control
1423	ENSG00000143570	SLC39A1	113.351	6.83733	Non-target	Non-capture control
1424	ENSG00000161981	SNRNP25	113.18	6.83517	Non-target	Non-capture control
1425	ENSG00000165898	ISCA2	113.178	6.83514	Non-target	Non-capture control
1426	ENSG00000131116	ZNF428	113.178	6.83514	Non-target	Non-capture control
1427	ENSG00000111011	RSRC2	113.175	6.8351	Non-target	Non-capture control
1428	ENSG00000103502	CDIPT	113.002	6.83291	Non-target	Non-capture control
1429	ENSG00000265354	TIMM23	113	6.83289	Non-target	Non-capture control
1430	ENSG00000108010	GLRX3	112.813	6.83052	Non-target	Non-capture control
1431	ENSG00000124209	RAB22A	112.643	6.82837	Non-target	Non-capture control
1432	ENSG00000106299	WASL	112.643	6.82837	Non-target	Non-capture control
1433	ENSG00000170291	ELP5	112.642	6.82835	Non-target	Non-capture control
1434	ENSG00000179295	PTPN11	112.474	6.82622	Target	Non-capture control
1435	ENSG00000085733	CTTN	112.469	6.82615	Non-target	Non-capture control
1436	ENSG00000157778	PSMG3	112.465	6.82611	Non-target	Non-capture control
1437	ENSG00000175701	MTLN	112.465	6.82611	Non-target	Non-capture control
1438	ENSG00000117118	SDHB	112.465	6.82611	Target	Non-capture control
1439	ENSG00000010256	UQCRC1	112.465	6.82611	Non-target	Non-capture control
1440	ENSG00000105612	DNASE2	112.463	6.82608	Non-target	Non-capture control
1441	ENSG00000164902	PHAX	112.287	6.82384	Non-target	Non-capture control
1442	ENSG00000100644	HIF1A	112.285	6.82382	Non-target	Non-capture control
1443	ENSG00000087586	AURKA	112.283	6.82379	Target	Non-capture control
1444	ENSG00000129197	RPAIN	111.929	6.81927	Non-target	Non-capture control
1445	ENSG00000072849	DERL2	111.925	6.81922	Non-target	Non-capture control
1446	ENSG00000169045	HNRNPH1	111.758	6.81708	Non-target	Non-capture control
1447	ENSG00000167767	KRT80	111.754	6.81704	Non-target	Non-capture control
1448	ENSG00000168393	DTYMK	111.218	6.81015	Non-target	Non-capture control
1449	ENSG00000003989	SLC7A2	111.039	6.80786	Non-target	Non-capture control
1450	ENSG00000101843	PSMD10	111.039	6.80786	Non-target	Non-capture control
1451	ENSG00000134595	SOX3	110.861	6.80556	Non-target	Non-capture control
1452	ENSG00000155959	VBP1	110.859	6.80554	Non-target	Non-capture control
1453	ENSG00000152795	HNRNPDL	110.858	6.80552	Non-target	Non-capture control
1454	ENSG00000147155	EBP	110.688	6.80333	Non-target	Non-capture control
1455	ENSG00000162613	FUBP1	110.688	6.80333	Target	Non-capture control
1456	ENSG00000184575	XPOT	110.681	6.80324	Non-target	Non-capture control
1457	ENSG00000119669	IRF2BPL	110.579	6.80193	Non-target	Non-capture control
1458	ENSG00000104320	NBN	110.506	6.80098	Target	Non-capture control
1459	ENSG00000280789	PAGR1	110.505	6.80096	Non-target	Non-capture control
1460	ENSG00000106399	RPA3	110.503	6.80094	Non-target	Non-capture control
1461	ENSG00000185551	NR2F2	110.326	6.79865	Non-target	Non-capture control
1462	ENSG00000203879	GDI1	110.325	6.79863	Non-target	Non-capture control
1463	ENSG00000184924	PTRHD1	110.148	6.79634	Non-target	Non-capture control
1464	ENSG00000173575	CHD2	109.972	6.79405	Non-target	Non-capture control
1465	ENSG00000170855	TRIAP1	109.97	6.79403	Non-target	Non-capture control
1466	ENSG00000134291	TMEM106C	109.79	6.79168	Non-target	Non-capture control
1467	ENSG00000141759	TXNL4A	109.435	6.78706	Non-target	Non-capture control
1468	ENSG00000120686	UFM1	109.435	6.78706	Non-target	Non-capture control
1469	ENSG00000116521	SCAMP3	109.432	6.78701	Non-target	Non-capture control
1470	ENSG00000155096	AZIN1	109.264	6.78482	Non-target	Non-capture control
1471	ENSG00000161677	JOSD2	109.259	6.78475	Non-target	Non-capture control
1472	ENSG00000003249	DBNDD1	109.257	6.78473	Non-target	Non-capture control
1473	ENSG00000189227	C15orf61	109.257	6.78473	Non-target	Non-capture control
1474	ENSG00000228300	FAM174C	109.255	6.7847	Non-target	Non-capture control
1475	ENSG00000196072	BLOC1S2	109.081	6.78242	Non-target	Non-capture control
1476	ENSG00000124702	KLHDC3	109.079	6.78239	Non-target	Non-capture control
1477	ENSG00000117395	EBNA1BP2	108.902	6.78008	Non-target	Non-capture control
1478	ENSG00000136986	DERL1	108.901	6.78005	Non-target	Non-capture control
1479	ENSG00000100075	SLC25A1	108.897	6.78001	Non-target	Non-capture control
1480	ENSG00000150093	ITGB1	108.897	6.78001	Non-target	Non-capture control
1481	ENSG00000111832	RWDD1	108.726	6.77776	Non-target	Non-capture control
1482	ENSG00000124249	KCNK15	108.722	6.77771	Non-target	Non-capture control
1483	ENSG00000060491	OGFR	108.722	6.77771	Non-target	Non-capture control
1484	ENSG00000173801	JUP	108.722	6.77771	Non-target	Non-capture control
1485	ENSG00000066322	ELOVL1	108.722	6.77771	Non-target	Non-capture control
1486	ENSG00000142684	ZNF593	108.722	6.77771	Non-target	Non-capture control
1487	ENSG00000213614	HEXA	108.721	6.77769	Non-target	Non-capture control
1488	ENSG00000146223	RPL7L1	108.719	6.77767	Non-target	Non-capture control
1489	ENSG00000115091	ACTR3	108.366	6.77302	Non-target	Non-capture control
1490	ENSG00000117691	NENF	108.366	6.77302	Non-target	Non-capture control
1491	ENSG00000131100	ATP6V1E1	108.366	6.77302	Non-target	Non-capture control
1492	ENSG00000110711	AIP	108.366	6.77302	Non-target	Non-capture control
1493	ENSG00000124164	VAPB	108.188	6.77067	Non-target	Non-capture control
1494	ENSG00000107937	GTPBP4	108.188	6.77067	Non-target	Non-capture control
1495	ENSG00000138674	SEC31A	108.036	6.76866	Non-target	Non-capture control
1496	ENSG00000100554	ATP6V1D	107.831	6.76595	Non-target	Non-capture control
1497	ENSG00000122545	SEPTIN7	107.819	6.76578	Non-target	Non-capture control
1498	ENSG00000168275	COA6	107.653	6.76358	Non-target	Non-capture control
1499	ENSG00000135930	EIF4E2	107.651	6.76356	Non-target	Non-capture control
1500	ENSG00000167005	NUDT21	107.475	6.76121	Non-target	Non-capture control
1501	ENSG00000123297	TSFM	107.46	6.76102	Non-target	Non-capture control
1502	ENSG00000237854	LINC00674	107.329	6.75927	Non-target	Non-capture control
1503	ENSG00000197021	EOLA2	107.12	6.75649	Non-target	Non-capture control
1504	ENSG00000213625	LEPROT	106.94	6.75409	Non-target	Non-capture control
1505	ENSG00000130193	THEM6	106.94	6.75409	Non-target	Non-capture control
1506	ENSG00000035141	FAM136A	106.94	6.75409	Non-target	Non-capture control
1507	ENSG00000244187	TMEM141	106.938	6.75406	Non-target	Non-capture control
1508	ENSG00000120694	HSPH1	106.926	6.75389	Non-target	Non-capture control
1509	ENSG00000107951	MTPAP	106.764	6.75173	Non-target	Non-capture control
1510	ENSG00000253738	OTUD6B-AS1	106.584	6.74931	Non-target	Non-capture control
1511	ENSG00000138119	MYOF	106.567	6.7491	Non-target	Non-capture control
1512	ENSG00000132823	OSER1	106.405	6.74692	Non-target	Non-capture control
1513	ENSG00000172239	PAIP1	106.232	6.7446	Non-target	Non-capture control
1514	ENSG00000140307	GTF2A2	106.229	6.74455	Non-target	Non-capture control
1515	ENSG00000099282	TSPAN15	106.227	6.74452	Non-target	Non-capture control
1516	ENSG00000144746	ARL6IP5	106.227	6.74452	Non-target	Non-capture control
1517	ENSG00000178307	TMEM11	106.225	6.7445	Non-target	Non-capture control
1518	ENSG00000130985	UBA1	106.076	6.74249	Non-target	Non-capture control
1519	ENSG00000130313	PGLS	106.049	6.74212	Non-target	Non-capture control
1520	ENSG00000184897	H1-10	106.049	6.74212	Non-target	Non-capture control
1521	ENSG00000119396	RAB14	106.049	6.74212	Non-target	Non-capture control
1522	ENSG00000160310	PRMT2	106.042	6.74203	Non-target	Non-capture control
1523	ENSG00000144118	RALB	105.876	6.73979	Non-target	Non-capture control
1524	ENSG00000108055	SMC3	105.871	6.73972	Non-target	Non-capture control
1525	ENSG00000055070	SZRD1	105.869	6.7397	Non-target	Non-capture control
1526	ENSG00000143314	MRPL24	105.696	6.73736	Non-target	Non-capture control
1527	ENSG00000197622	CDC42SE1	105.692	6.73731	Non-target	Non-capture control
1528	ENSG00000129055	ANAPC13	105.514	6.7349	Non-target	Non-capture control
1529	ENSG00000158417	EIF5B	105.514	6.7349	Non-target	Non-capture control
1530	ENSG00000131236	CAP1	105.511	6.73485	Non-target	Non-capture control
1531	ENSG00000100811	YY1	105.336	6.73248	Non-target	Non-capture control
1532	ENSG00000143183	TMCO1	105.336	6.73248	Non-target	Non-capture control
1533	ENSG00000100526	CDKN3	105.327	6.73236	Non-target	Non-capture control
1534	ENSG00000267280	TBX2-AS1	105.158	6.73006	Non-target	Non-capture control
1535	ENSG00000138029	HADHB	105.156	6.73004	Non-target	Non-capture control
1536	ENSG00000197858	GPAA1	105.156	6.73004	Non-target	Non-capture control
1537	ENSG00000260916	CCPG1	104.803	6.72524	Non-target	Non-capture control
1538	ENSG00000169242	EFNA1	104.803	6.72524	Non-target	Non-capture control
1539	ENSG00000106268	NUDT1	104.627	6.72283	Non-target	Non-capture control
1540	ENSG00000128309	MPST	104.623	6.72278	Non-target	Non-capture control
1541	ENSG00000181467	RAP2B	104.445	6.72034	Non-target	Non-capture control
1542	ENSG00000187840	EIF4EBP1	104.266	6.7179	Non-target	Non-capture control
1543	ENSG00000148834	GSTO1	104.265	6.71788	Non-target	Non-capture control
1544	ENSG00000074319	TSG101	104.263	6.71785	Non-target	Non-capture control
1545	ENSG00000002330	BAD	104.263	6.71785	Non-target	Non-capture control
1546	ENSG00000105197	TIMM50	104.092	6.71551	Non-target	Non-capture control
1547	ENSG00000170430	MGMT	104.088	6.71546	Non-target	Non-capture control
1548	ENSG00000123136	DDX39A	104.086	6.71543	Non-target	Non-capture control
1549	ENSG00000170832	USP32	103.91	6.71301	Non-target	Non-capture control
1550	ENSG00000100865	CINP	103.734	6.71058	Non-target	Non-capture control
1551	ENSG00000168101	NUDT16L1	103.732	6.71056	Non-target	Non-capture control
1552	ENSG00000090238	YPEL3	103.732	6.71056	Non-target	Non-capture control
1553	ENSG00000115816	CEBPZ	103.732	6.71056	Non-target	Non-capture control
1554	ENSG00000183258	DDX41	103.732	6.71056	Non-target	Non-capture control
1555	ENSG00000188938	FAM120AOS	103.732	6.71056	Non-target	Non-capture control
1556	ENSG00000104763	ASAH1	103.726	6.71048	Non-target	Non-capture control
1557	ENSG00000023191	RNH1	103.725	6.71046	Non-target	Non-capture control
1558	ENSG00000174780	SRP72	103.723	6.71043	Non-target	Non-capture control
1559	ENSG00000108528	SLC25A11	103.557	6.70815	Non-target	Non-capture control
1560	ENSG00000167792	NDUFV1	103.557	6.70815	Non-target	Non-capture control
1561	ENSG00000089063	TMEM230	103.555	6.70812	Non-target	Non-capture control
1562	ENSG00000152700	SAR1B	103.554	6.7081	Non-target	Non-capture control
1563	ENSG00000113269	RNF130	103.554	6.7081	Non-target	Non-capture control
1564	ENSG00000143553	SNAPIN	103.375	6.70564	Non-target	Non-capture control
1565	ENSG00000172965	MIR4435-2HG	103.374	6.70561	Non-target	Non-capture control
1566	ENSG00000165609	NUDT5	103.366	6.70551	Non-target	Non-capture control
1567	ENSG00000120333	MRPS14	103.197	6.70317	Non-target	Non-capture control
1568	ENSG00000108592	FTSJ3	103.195	6.70315	Non-target	Non-capture control
1569	ENSG00000102103	PQBP1	103.188	6.70305	Non-target	Non-capture control
1570	ENSG00000136682	CBWD2	103.024	6.70078	Non-target	Non-capture control
1571	ENSG00000084463	WBP11	103.019	6.7007	Non-target	Non-capture control
1572	ENSG00000123989	CHPF	103.019	6.7007	Non-target	Non-capture control
1573	ENSG00000133606	MKRN1	102.841	6.69823	Non-target	Non-capture control
1574	ENSG00000166902	MRPL16	102.662	6.69575	Non-target	Non-capture control
1575	ENSG00000064205	CCN5	102.482	6.69324	Non-target	Non-capture control
1576	ENSG00000168385	SEPTIN2	102.315	6.6909	Non-target	Non-capture control
1577	ENSG00000164054	SHISA5	102.309	6.69083	Non-target	Non-capture control
1578	ENSG00000165272	AQP3	102.306	6.69078	Non-target	Non-capture control
1579	ENSG00000124664	SPDEF	102.306	6.69078	Non-target	Non-capture control
1580	ENSG00000245532	NEAT1	102.306	6.69078	Non-target	Non-capture control
1581	ENSG00000120438	TCP1	102.302	6.69073	Non-target	Non-capture control
1582	ENSG00000121900	TMEM54	102.128	6.68829	Non-target	Non-capture control
1583	ENSG00000109854	HTATIP2	102.126	6.68826	Non-target	Non-capture control
1584	ENSG00000164898	FMC1	101.949	6.68579	Non-target	Non-capture control
1585	ENSG00000159228	CBR1	101.949	6.68579	Non-target	Non-capture control
1586	ENSG00000153048	CARHSP1	101.949	6.68579	Non-target	Non-capture control
1587	ENSG00000168040	FADD	101.949	6.68579	Non-target	Non-capture control
1588	ENSG00000088356	PDRG1	101.949	6.68579	Non-target	Non-capture control
1589	ENSG00000136908	DPM2	101.771	6.68329	Non-target	Non-capture control
1590	ENSG00000136247	ZDHHC4	101.597	6.68084	Non-target	Non-capture control
1591	ENSG00000091317	CMTM6	101.593	6.68079	Non-target	Non-capture control
1592	ENSG00000120805	ARL1	101.591	6.68076	Non-target	Non-capture control
1593	ENSG00000145782	ATG12	101.415	6.67828	Non-target	Non-capture control
1594	ENSG00000134717	BTF3L4	101.237	6.67577	Non-target	Non-capture control
1595	ENSG00000172172	MRPL13	101.237	6.67577	Non-target	Non-capture control
1596	ENSG00000171421	MRPL36	101.058	6.67325	Non-target	Non-capture control
1597	ENSG00000104805	NUCB1	101.058	6.67325	Non-target	Non-capture control
1598	ENSG00000103429	BFAR	101.058	6.67325	Non-target	Non-capture control
1599	ENSG00000198960	ARMCX6	101.056	6.67322	Non-target	Non-capture control
1600	ENSG00000071994	PDCD2	101.056	6.67322	Non-target	Non-capture control
1601	ENSG00000067829	IDH3G	101.055	6.6732	Non-target	Non-capture control
1602	ENSG00000171552	BCL2L1	100.88	6.67073	Target	Non-capture control
1603	ENSG00000058262	SEC61A1	100.878	6.6707	Non-target	Non-capture control
1604	ENSG00000140105	WARS1	100.352	6.66324	Non-target	Non-capture control
1605	ENSG00000108848	LUC7L3	100.352	6.66324	Non-target	Non-capture control
1606	ENSG00000107949	BCCIP	100.345	6.66314	Non-target	Non-capture control
1607	ENSG00000067167	TRAM1	100.345	6.66314	Non-target	Non-capture control
1608	ENSG00000176171	BNIP3	100.345	6.66314	Non-target	Non-capture control
1609	ENSG00000135047	CTSL	100.344	6.66311	Non-target	Non-capture control
1610	ENSG00000232119	MCTS1	100.167	6.6606	Non-target	Non-capture control
1611	ENSG00000136371	MTHFS	100.076	6.6593	Non-target	Non-capture control
1612	ENSG00000187735	TCEA1	99.9907	6.65808	Non-target	Non-capture control
1613	ENSG00000006015	REX1BD	99.9907	6.65808	Non-target	Non-capture control
1614	ENSG00000105700	KXD1	99.9889	6.65805	Non-target	Non-capture control
1615	ENSG00000146963	LUC7L2	99.9746	6.65785	Non-target	Non-capture control
1616	ENSG00000213523	SRA1	99.8124	6.65553	Non-target	Non-capture control
1617	ENSG00000172466	ZNF24	99.8106	6.6555	Non-target	Non-capture control
1618	ENSG00000205544	TMEM256	99.8106	6.6555	Non-target	Non-capture control
1619	ENSG00000122140	MRPS2	99.8089	6.65548	Non-target	Non-capture control
1620	ENSG00000115919	KYNU	99.8035	6.6554	Non-target	Non-capture control
1621	ENSG00000121851	POLR3GL	99.6342	6.65298	Non-target	Non-capture control
1622	ENSG00000152137	HSPB8	99.6324	6.65295	Non-target	Non-capture control
1623	ENSG00000090520	DNAJB11	99.6324	6.65295	Non-target	Non-capture control
1624	ENSG00000147679	UTP23	99.6324	6.65295	Non-target	Non-capture control
1625	ENSG00000261716	H2BC20P	99.2795	6.64788	Non-target	Non-capture control
1626	ENSG00000131507	NDFIP1	99.2759	6.64783	Non-target	Non-capture control
1627	ENSG00000151465	CDC123	99.2724	6.64778	Non-target	Non-capture control
1628	ENSG00000111142	METAP2	99.0995	6.64529	Non-target	Non-capture control
1629	ENSG00000182774	RPS17	99.0977	6.64527	Non-target	Non-capture control
1630	ENSG00000267855	NDUFA7	99.0977	6.64527	Non-target	Non-capture control
1631	ENSG00000165417	GTF2A1	99.0941	6.64521	Non-target	Non-capture control
1632	ENSG00000123119	NECAB1	98.9213	6.64272	Non-target	Non-capture control
1633	ENSG00000182165	TP53TG1	98.9195	6.64269	Non-target	Non-capture control
1634	ENSG00000113194	FAF2	98.7395	6.64009	Non-target	Non-capture control
1635	ENSG00000175203	DCTN2	98.7377	6.64007	Non-target	Non-capture control
1636	ENSG00000118242	MREG	98.563	6.63754	Non-target	Non-capture control
1637	ENSG00000265491	RNF115	98.3866	6.63498	Non-target	Non-capture control
1638	ENSG00000174231	PRPF8	98.3848	6.63495	Non-target	Non-capture control
1639	ENSG00000249242	TMEM150C	98.3848	6.63495	Non-target	Non-capture control
1640	ENSG00000155876	RRAGA	98.3848	6.63495	Non-target	Non-capture control
1641	ENSG00000124177	CHD6	98.3848	6.63495	Non-target	Non-capture control
1642	ENSG00000114686	MRPL3	98.383	6.63493	Non-target	Non-capture control
1643	ENSG00000083937	CHMP2B	98.2065	6.63236	Non-target	Non-capture control
1644	ENSG00000128789	PSMG2	98.2065	6.63236	Non-target	Non-capture control
1645	ENSG00000121067	SPOP	98.2012	6.63229	Target	Non-capture control
1646	ENSG00000100714	MTHFD1	98.0372	6.6299	Non-target	Non-capture control
1647	ENSG00000269858	EGLN2	98.0283	6.62977	Non-target	Non-capture control
1648	ENSG00000123992	DNPEP	97.6683	6.62451	Non-target	Non-capture control
1649	ENSG00000185246	PRPF39	97.4918	6.62193	Non-target	Non-capture control
1650	ENSG00000064961	HMG20B	97.3172	6.61937	Non-target	Non-capture control
1651	ENSG00000205981	DNAJC19	97.3154	6.61935	Non-target	Non-capture control
1652	ENSG00000163320	CGGBP1	97.3154	6.61935	Non-target	Non-capture control
1653	ENSG00000013583	HEBP1	97.3154	6.61935	Non-target	Non-capture control
1654	ENSG00000128595	CALU	97.3154	6.61935	Non-target	Non-capture control
1655	ENSG00000140365	COMMD4	97.3136	6.61932	Non-target	Non-capture control
1656	ENSG00000148334	PTGES2	97.3136	6.61932	Non-target	Non-capture control
1657	ENSG00000172922	RNASEH2C	97.1371	6.61673	Non-target	Non-capture control
1658	ENSG00000168056	LTBP3	97.1371	6.61673	Non-target	Non-capture control
1659	ENSG00000115539	PDCL3	97.1371	6.61673	Non-target	Non-capture control
1660	ENSG00000130935	NOL11	96.9589	6.6141	Non-target	Non-capture control
1661	ENSG00000139637	C12orf10	96.9589	6.6141	Non-target	Non-capture control
1662	ENSG00000196642	RABL6	96.9589	6.6141	Non-target	Non-capture control
1663	ENSG00000103415	HMOX2	96.9553	6.61405	Non-target	Non-capture control
1664	ENSG00000160087	UBE2J2	96.7825	6.6115	Non-target	Non-capture control
1665	ENSG00000130816	DNMT1	96.606	6.6089	Target	Non-capture control
1666	ENSG00000167118	URM1	96.6024	6.60885	Non-target	Non-capture control
1667	ENSG00000116667	C1orf21	96.6024	6.60885	Non-target	Non-capture control
1668	ENSG00000187118	CMC1	96.6007	6.60882	Non-target	Non-capture control
1669	ENSG00000162521	RBBP4	96.6007	6.60882	Non-target	Non-capture control
1670	ENSG00000145907	G3BP1	96.4278	6.60626	Non-target	Non-capture control
1671	ENSG00000163170	BOLA3	96.4242	6.60621	Non-target	Non-capture control
1672	ENSG00000165169	DYNLT3	96.4242	6.60621	Non-target	Non-capture control
1673	ENSG00000103495	MAZ	96.4224	6.60618	Non-target	Non-capture control
1674	ENSG00000151929	BAG3	96.246	6.60357	Non-target	Non-capture control
1675	ENSG00000166170	BAG5	96.246	6.60357	Non-target	Non-capture control
1676	ENSG00000135679	MDM2	96.246	6.60357	Target	Non-capture control
1677	ENSG00000183527	PSMG1	96.2442	6.60354	Non-target	Non-capture control
1678	ENSG00000112983	BRD8	96.0731	6.601	Non-target	Non-capture control
1679	ENSG00000149196	HIKESHI	96.0731	6.601	Non-target	Non-capture control
1680	ENSG00000101138	CSTF1	95.8931	6.59832	Non-target	Non-capture control
1681	ENSG00000116221	MRPL37	95.8913	6.5983	Non-target	Non-capture control
1682	ENSG00000072110	ACTN1	95.8895	6.59827	Non-target	Non-capture control
1683	ENSG00000136718	IMP4	95.8824	6.59816	Non-target	Non-capture control
1684	ENSG00000075790	BCAP29	95.8788	6.59811	Non-target	Non-capture control
1685	ENSG00000167985	SDHAF2	95.8521	6.59771	Target	Non-capture control
1686	ENSG00000138382	METTL5	95.7166	6.59569	Non-target	Non-capture control
1687	ENSG00000004455	AK2	95.7131	6.59564	Non-target	Non-capture control
1688	ENSG00000088205	DDX18	95.7113	6.59561	Non-target	Non-capture control
1689	ENSG00000033170	FUT8	95.7059	6.59553	Non-target	Non-capture control
1690	ENSG00000196504	PRPF40A	95.5598	6.59335	Non-target	Non-capture control
1691	ENSG00000155097	ATP6V1C1	95.5348	6.59298	Non-target	Non-capture control
1692	ENSG00000147400	CETN2	95.533	6.59295	Non-target	Non-capture control
1693	ENSG00000136770	DNAJC1	95.533	6.59295	Non-target	Non-capture control
1694	ENSG00000122644	ARL4A	95.533	6.59295	Non-target	Non-capture control
1695	ENSG00000158769	F11R	95.5099	6.5926	Non-target	Non-capture control
1696	ENSG00000185608	MRPL40	95.3566	6.59031	Non-target	Non-capture control
1697	ENSG00000198408	OGA	95.3548	6.59028	Non-target	Non-capture control
1698	ENSG00000009954	BAZ1B	95.3548	6.59028	Non-target	Non-capture control
1699	ENSG00000134809	TIMM10	95.3548	6.59028	Non-target	Non-capture control
1700	ENSG00000163875	MEAF6	95.353	6.59026	Non-target	Non-capture control
1701	ENSG00000114209	PDCD10	95.1766	6.58761	Non-target	Non-capture control
1702	ENSG00000109519	GRPEL1	95.1766	6.58761	Non-target	Non-capture control
1703	ENSG00000188290	HES4	95.1766	6.58761	Non-target	Non-capture control
1704	ENSG00000100216	TOMM22	95.1766	6.58761	Non-target	Non-capture control
1705	ENSG00000082641	NFE2L1	94.9983	6.58494	Non-target	Non-capture control
1706	ENSG00000213337	ANKRD39	94.9983	6.58494	Non-target	Non-capture control
1707	ENSG00000170473	PYM1	94.9983	6.58494	Non-target	Non-capture control
1708	ENSG00000187713	TMEM203	94.8201	6.58226	Non-target	Non-capture control
1709	ENSG00000170632	ARMC10	94.6437	6.5796	Non-target	Non-capture control
1710	ENSG00000136628	EPRS1	94.6419	6.57957	Non-target	Non-capture control
1711	ENSG00000172062	SMN1	94.6419	6.57957	Non-target	Non-capture control
1712	ENSG00000240376	AC010343.1	94.6419	6.57957	Non-target	Non-capture control
1713	ENSG00000167552	TUBA1A	94.6401	6.57954	Non-target	Non-capture control
1714	ENSG00000181817	LSM10	94.4636	6.57688	Non-target	Non-capture control
1715	ENSG00000149257	SERPINH1	94.4601	6.57683	Non-target	Non-capture control
1716	ENSG00000072042	RDH11	94.2854	6.57418	Non-target	Non-capture control
1717	ENSG00000081154	PCNP	94.1107	6.57154	Non-target	Non-capture control
1718	ENSG00000129128	SPCS3	94.1072	6.57148	Non-target	Non-capture control
1719	ENSG00000137815	RTF1	94.1054	6.57146	Non-target	Non-capture control
1720	ENSG00000142192	APP	93.9165	6.56859	Non-target	Non-capture control
1721	ENSG00000020426	MNAT1	93.9147	6.56856	Non-target	Non-capture control
1722	ENSG00000132581	SDF2	93.5725	6.56335	Non-target	Non-capture control
1723	ENSG00000174276	ZNHIT2	93.3942	6.56063	Non-target	Non-capture control
1724	ENSG00000178381	ZFAND2A	93.3942	6.56063	Non-target	Non-capture control
1725	ENSG00000184203	PPP1R2	93.216	6.5579	Non-target	Non-capture control
1726	ENSG00000119801	YPEL5	93.0378	6.55517	Non-target	Non-capture control
1727	ENSG00000113312	TTC1	93.0378	6.55517	Non-target	Non-capture control
1728	ENSG00000128534	LSM8	93.036	6.55514	Non-target	Non-capture control
1729	ENSG00000124357	NAGK	92.6849	6.54974	Non-target	Non-capture control
1730	ENSG00000133773	CCDC59	92.6813	6.54969	Non-target	Non-capture control
1731	ENSG00000144021	CIAO1	92.6813	6.54969	Non-target	Non-capture control
1732	ENSG00000140575	IQGAP1	92.6813	6.54969	Non-target	Non-capture control
1733	ENSG00000005483	KMT2E	92.6795	6.54966	Non-target	Non-capture control
1734	ENSG00000101189	MRGBP	92.676	6.54961	Non-target	Non-capture control
1735	ENSG00000119487	MAPKAP1	92.5102	6.54705	Target	Non-capture control
1736	ENSG00000138760	SCARB2	92.5084	6.54702	Non-target	Non-capture control
1737	ENSG00000127314	RAP1B	92.5066	6.547	Non-target	Non-capture control
1738	ENSG00000171425	ZNF581	92.5031	6.54694	Non-target	Non-capture control
1739	ENSG00000265150	RN7SL2	92.5031	6.54694	Non-target	Non-capture control
1740	ENSG00000051596	THOC3	92.5013	6.54691	Non-target	Non-capture control
1741	ENSG00000139372	TDG	92.3284	6.54424	Non-target	Non-capture control
1742	ENSG00000169612	RAMAC	92.3248	6.54419	Non-target	Non-capture control
1743	ENSG00000198898	CAPZA2	92.3231	6.54416	Non-target	Non-capture control
1744	ENSG00000144895	EIF2A	92.1573	6.5416	Non-target	Non-capture control
1745	ENSG00000164897	TMUB1	92.1466	6.54143	Non-target	Non-capture control
1746	ENSG00000204316	MRPL38	92.1466	6.54143	Non-target	Non-capture control
1747	ENSG00000008128	CDK11A	91.9702	6.5387	Non-target	Non-capture control
1748	ENSG00000041802	LSG1	91.9684	6.53867	Non-target	Non-capture control
1749	ENSG00000197102	DYNC1H1	91.9684	6.53867	Non-target	Non-capture control
1750	ENSG00000035115	SH3YL1	91.9666	6.53864	Non-target	Non-capture control
1751	ENSG00000185896	LAMP1	91.7901	6.5359	Non-target	Non-capture control
1752	ENSG00000153774	CFDP1	91.7901	6.5359	Non-target	Non-capture control
1753	ENSG00000157326	DHRS4	91.7866	6.53584	Non-target	Non-capture control
1754	ENSG00000138279	ANXA7	91.783	6.53579	Non-target	Non-capture control
1755	ENSG00000103811	CTSH	91.6119	6.53313	Non-target	Non-capture control
1756	ENSG00000184357	H1-5	91.6119	6.53313	Non-target	Non-capture control
1757	ENSG00000180694	TMEM64	91.6119	6.53313	Non-target	Non-capture control
1758	ENSG00000113810	SMC4	91.6119	6.53313	Non-target	Non-capture control
1759	ENSG00000184207	PGP	91.6119	6.53313	Non-target	Non-capture control
1760	ENSG00000132612	VPS4A	91.4337	6.53035	Non-target	Non-capture control
1761	ENSG00000136758	YME1L1	91.4337	6.53035	Non-target	Non-capture control
1762	ENSG00000125458	NT5C	91.2572	6.52759	Non-target	Non-capture control
1763	ENSG00000094916	CBX5	91.2554	6.52756	Non-target	Non-capture control
1764	ENSG00000148450	MSRB2	91.2554	6.52756	Non-target	Non-capture control
1765	ENSG00000204308	RNF5	91.2554	6.52756	Non-target	Non-capture control
1766	ENSG00000117614	SYF2	91.2554	6.52756	Non-target	Non-capture control
1767	ENSG00000129353	SLC44A2	91.2537	6.52753	Non-target	Non-capture control
1768	ENSG00000096746	HNRNPH3	91.0808	6.52483	Non-target	Non-capture control
1769	ENSG00000161980	POLR3K	91.0772	6.52477	Non-target	Non-capture control
1770	ENSG00000196396	PTPN1	91.0772	6.52477	Non-target	Non-capture control
1771	ENSG00000171862	PTEN	91.0772	6.52477	Target	Non-capture control
1772	ENSG00000123983	ACSL3	91.0647	6.52458	Non-target	Non-capture control
1773	ENSG00000145675	PIK3R1	90.9043	6.52206	Target	Non-capture control
1774	ENSG00000174744	BRMS1	90.9043	6.52206	Non-target	Non-capture control
1775	ENSG00000015475	BID	90.899	6.52198	Non-target	Non-capture control
1776	ENSG00000129255	MPDU1	90.7243	6.51923	Non-target	Non-capture control
1777	ENSG00000123179	EBPL	90.7225	6.5192	Non-target	Non-capture control
1778	ENSG00000116478	HDAC1	90.5425	6.51637	Non-target	Non-capture control
1779	ENSG00000182199	SHMT2	90.5372	6.51629	Non-target	Non-capture control
1780	ENSG00000130703	OSBPL2	90.5336	6.51623	Non-target	Non-capture control
1781	ENSG00000213639	PPP1CB	90.3678	6.51361	Non-target	Non-capture control
1782	ENSG00000177383	MAGEF1	90.3643	6.51356	Non-target	Non-capture control
1783	ENSG00000205426	KRT81	90.3643	6.51356	Non-target	Non-capture control
1784	ENSG00000167969	ECI1	90.3625	6.51353	Non-target	Non-capture control
1785	ENSG00000100867	DHRS2	90.3607	6.5135	Non-target	Non-capture control
1786	ENSG00000204237	OXLD1	90.186	6.51074	Non-target	Non-capture control
1787	ENSG00000116171	SCP2	90.1825	6.51068	Non-target	Non-capture control
1788	ENSG00000115806	GORASP2	90.1807	6.51066	Non-target	Non-capture control
1789	ENSG00000088325	TPX2	90.0096	6.50795	Non-target	Non-capture control
1790	ENSG00000128245	YWHAH	90.0078	6.50792	Non-target	Non-capture control
1791	ENSG00000115204	MPV17	90.0025	6.50783	Non-target	Non-capture control
1792	ENSG00000108312	UBTF	89.8367	6.5052	Non-target	Non-capture control
1793	ENSG00000131165	CHMP1A	89.8296	6.50509	Non-target	Non-capture control
1794	ENSG00000126247	CAPNS1	89.8296	6.50509	Non-target	Non-capture control
1795	ENSG00000099250	NRP1	89.826	6.50503	Non-target	Non-capture control
1796	ENSG00000255112	CHMP1B	89.6513	6.50226	Non-target	Non-capture control
1797	ENSG00000165732	DDX21	89.6513	6.50226	Non-target	Non-capture control
1798	ENSG00000132383	RPA1	89.6513	6.50226	Non-target	Non-capture control
1799	ENSG00000131171	SH3BGRL	89.6513	6.50226	Non-target	Non-capture control
1800	ENSG00000198355	PIM3	89.6496	6.50223	Non-target	Non-capture control
1801	ENSG00000120149	MSX2	89.4731	6.49942	Non-target	Non-capture control
1802	ENSG00000001036	FUCA2	89.2949	6.49657	Non-target	Non-capture control
1803	ENSG00000131148	EMC8	89.2949	6.49657	Non-target	Non-capture control
1804	ENSG00000163597	SNHG16	89.2931	6.49654	Non-target	Non-capture control
1805	ENSG00000114978	MOB1A	89.122	6.49381	Non-target	Non-capture control
1806	ENSG00000017797	RALBP1	89.1166	6.49372	Non-target	Non-capture control
1807	ENSG00000211460	TSN	89.1149	6.49369	Non-target	Non-capture control
1808	ENSG00000196591	HDAC2	89.1077	6.49358	Non-target	Non-capture control
1809	ENSG00000110200	ANAPC15	89.1006	6.49346	Non-target	Non-capture control
1810	ENSG00000099783	HNRNPM	88.9384	6.49087	Non-target	Non-capture control
1811	ENSG00000137161	CNPY3	88.9348	6.49081	Non-target	Non-capture control
1812	ENSG00000116044	NFE2L2	88.9348	6.49081	Target	Non-capture control
1813	ENSG00000113460	BRIX1	88.7602	6.488	Non-target	Non-capture control
1814	ENSG00000089053	ANAPC5	88.7566	6.48795	Non-target	Non-capture control
1815	ENSG00000167272	POP5	88.5819	6.48514	Non-target	Non-capture control
1816	ENSG00000069849	ATP1B3	88.5802	6.48511	Non-target	Non-capture control
1817	ENSG00000058673	ZC3H11A	88.4162	6.48246	Non-target	Non-capture control
1818	ENSG00000164615	CAMLG	88.2255	6.47938	Non-target	Non-capture control
1819	ENSG00000175197	DDIT3	88.0472	6.4765	Non-target	Non-capture control
1820	ENSG00000160813	PPP1R35	88.0472	6.4765	Non-target	Non-capture control
1821	ENSG00000105171	POP4	87.869	6.47361	Non-target	Non-capture control
1822	ENSG00000171222	SCAND1	87.6908	6.47071	Non-target	Non-capture control
1823	ENSG00000113811	SELENOK	87.6908	6.47071	Non-target	Non-capture control
1824	ENSG00000148291	SURF2	87.5125	6.46781	Non-target	Non-capture control
1825	ENSG00000182827	ACBD3	87.3343	6.4649	Non-target	Non-capture control
1826	ENSG00000273611	ZNHIT3	87.3343	6.4649	Non-target	Non-capture control
1827	ENSG00000205302	SNX2	87.3343	6.4649	Non-target	Non-capture control
1828	ENSG00000153879	CEBPG	87.3343	6.4649	Non-target	Non-capture control
1829	ENSG00000186665	C17orf58	87.3343	6.4649	Non-target	Non-capture control
1830	ENSG00000110375	UPK2	87.3307	6.46484	Non-target	Non-capture control
1831	ENSG00000198231	DDX42	87.1383	6.4617	Non-target	Non-capture control
1832	ENSG00000136451	VEZF1	86.9796	6.4591	Non-target	Non-capture control
1833	ENSG00000084072	PPIE	86.9778	6.45907	Non-target	Non-capture control
1834	ENSG00000205571	SMN2	86.9778	6.45907	Non-target	Non-capture control
1835	ENSG00000047849	MAP4	86.9761	6.45904	Non-target	Non-capture control
1836	ENSG00000104312	RIPK2	86.7996	6.45614	Non-target	Non-capture control
1837	ENSG00000166347	CYB5A	86.6214	6.45321	Non-target	Non-capture control
1838	ENSG00000206527	HACD2	86.6214	6.45321	Non-target	Non-capture control
1839	ENSG00000144034	TPRKB	86.4485	6.45036	Non-target	Non-capture control
1840	ENSG00000135250	SRPK2	86.4485	6.45036	Non-target	Non-capture control
1841	ENSG00000128422	KRT17	86.4431	6.45027	Non-target	Non-capture control
1842	ENSG00000167862	MRPL58	86.4431	6.45027	Non-target	Non-capture control
1843	ENSG00000103254	ANTKMT	86.4431	6.45027	Non-target	Non-capture control
1844	ENSG00000011304	PTBP1	86.4414	6.45024	Non-target	Non-capture control
1845	ENSG00000100592	DAAM1	86.2649	6.44733	Non-target	Non-capture control
1846	ENSG00000177606	JUN	86.2649	6.44733	Target	Non-capture control
1847	ENSG00000121058	COIL	86.0867	6.44438	Non-target	Non-capture control
1848	ENSG00000147654	EBAG9	85.9102	6.44145	Non-target	Non-capture control
1849	ENSG00000102390	PBDC1	85.9084	6.44142	Non-target	Non-capture control
1850	ENSG00000138398	PPIG	85.7463	6.43873	Non-target	Non-capture control
1851	ENSG00000091164	TXNL1	85.7302	6.43846	Non-target	Non-capture control
1852	ENSG00000182149	IST1	85.7284	6.43843	Non-target	Non-capture control
1853	ENSG00000115368	WDR75	85.7231	6.43834	Non-target	Non-capture control
1854	ENSG00000128185	DGCR6L	85.552	6.43549	Non-target	Non-capture control
1855	ENSG00000112773	TENT5A	85.552	6.43549	Non-target	Non-capture control
1856	ENSG00000180185	FAHD1	85.552	6.43549	Non-target	Non-capture control
1857	ENSG00000112739	PRPF4B	85.552	6.43549	Non-target	Non-capture control
1858	ENSG00000261740	BOLA2-SMG1P6	85.5502	6.43547	Non-target	Non-capture control
1859	ENSG00000100938	GMPR2	85.5448	6.43538	Non-target	Non-capture control
1860	ENSG00000179335	CLK3	85.3773	6.43258	Non-target	Non-capture control
1861	ENSG00000103550	KNOP1	85.3737	6.43252	Non-target	Non-capture control
1862	ENSG00000125821	DTD1	85.3737	6.43252	Non-target	Non-capture control
1863	ENSG00000112110	MRPL18	85.3737	6.43252	Non-target	Non-capture control
1864	ENSG00000128581	IFT22	85.3737	6.43252	Non-target	Non-capture control
1865	ENSG00000170345	FOS	85.3737	6.43252	Non-target	Non-capture control
1866	ENSG00000167543	TP53I13	85.3702	6.43246	Non-target	Non-capture control
1867	ENSG00000166165	CKB	85.1955	6.42954	Non-target	Non-capture control
1868	ENSG00000085491	SLC25A24	85.11	6.42811	Non-target	Non-capture control
1869	ENSG00000129103	SUMF2	85.0173	6.42655	Non-target	Non-capture control
1870	ENSG00000198168	SVIP	84.839	6.42356	Non-target	Non-capture control
1871	ENSG00000113384	GOLPH3	84.839	6.42356	Non-target	Non-capture control
1872	ENSG00000131966	ACTR10	84.6715	6.42074	Non-target	Non-capture control
1873	ENSG00000185129	PURA	84.6608	6.42056	Non-target	Non-capture control
1874	ENSG00000142235	LMTK3	84.6608	6.42056	Non-target	Non-capture control
1875	ENSG00000138061	CYP1B1	84.6608	6.42056	Non-target	Non-capture control
1876	ENSG00000165782	PIP4P1	84.6608	6.42056	Non-target	Non-capture control
1877	ENSG00000230124	ACBD6	84.6608	6.42056	Non-target	Non-capture control
1878	ENSG00000185122	HSF1	84.4844	6.41759	Non-target	Non-capture control
1879	ENSG00000165476	REEP3	84.4826	6.41756	Non-target	Non-capture control
1880	ENSG00000023318	ERP44	84.4826	6.41756	Non-target	Non-capture control
1881	ENSG00000104067	TJP1	84.4826	6.41756	Non-target	Non-capture control
1882	ENSG00000008083	JARID2	84.4826	6.41756	Non-target	Non-capture control
1883	ENSG00000185803	SLC52A2	84.4808	6.41753	Non-target	Non-capture control
1884	ENSG00000169727	GPS1	84.3115	6.41467	Non-target	Non-capture control
1885	ENSG00000166562	SEC11C	84.3043	6.41455	Non-target	Non-capture control
1886	ENSG00000244313	AC024293.1	84.3043	6.41455	Non-target	Non-capture control
1887	ENSG00000131188	PRR7	84.3043	6.41455	Non-target	Non-capture control
1888	ENSG00000105443	CYTH2	84.135	6.41168	Non-target	Non-capture control
1889	ENSG00000102172	SMS	84.1279	6.41156	Non-target	Non-capture control
1890	ENSG00000198546	ZNF511	84.1261	6.41153	Non-target	Non-capture control
1891	ENSG00000134108	ARL8B	84.1261	6.41153	Non-target	Non-capture control
1892	ENSG00000136436	CALCOCO2	84.1261	6.41153	Non-target	Non-capture control
1893	ENSG00000137500	CCDC90B	84.1243	6.4115	Non-target	Non-capture control
1894	ENSG00000010244	ZNF207	84.1243	6.4115	Non-target	Non-capture control
1895	ENSG00000166260	COX11	83.9479	6.40851	Non-target	Non-capture control
1896	ENSG00000126945	HNRNPH2	83.9479	6.40851	Non-target	Non-capture control
1897	ENSG00000120509	PDZD11	83.9479	6.40851	Non-target	Non-capture control
1898	ENSG00000242071	RPL7AP6	83.9479	6.40851	Non-target	Non-capture control
1899	ENSG00000117448	AKR1A1	83.9461	6.40848	Non-target	Non-capture control
1900	ENSG00000091542	ALKBH5	83.7696	6.40548	Non-target	Non-capture control
1901	ENSG00000181788	SIAH2	83.7696	6.40548	Non-target	Non-capture control
1902	ENSG00000066455	GOLGA5	83.7696	6.40548	Non-target	Non-capture control
1903	ENSG00000217930	PAM16	83.7696	6.40548	Non-target	Non-capture control
1904	ENSG00000114416	FXR1	83.7447	6.40505	Non-target	Non-capture control
1905	ENSG00000101224	CDC25B	83.5914	6.40244	Non-target	Non-capture control
1906	ENSG00000163584	RPL22L1	83.5914	6.40244	Non-target	Non-capture control
1907	ENSG00000114784	EIF1B	83.5914	6.40244	Non-target	Non-capture control
1908	ENSG00000143294	PRCC	83.5914	6.40244	Non-target	Non-capture control
1909	ENSG00000115415	STAT1	83.4346	6.39976	Non-target	Non-capture control
1910	ENSG00000184674	GSTT1	83.415	6.39943	Non-target	Non-capture control
1911	ENSG00000172465	TCEAL1	83.4132	6.3994	Non-target	Non-capture control
1912	ENSG00000137547	MRPL15	83.4132	6.3994	Non-target	Non-capture control
1913	ENSG00000179115	FARSA	83.4078	6.3993	Non-target	Non-capture control
1914	ENSG00000176623	RMDN1	83.4061	6.39927	Non-target	Non-capture control
1915	ENSG00000213015	ZNF580	83.2349	6.39635	Non-target	Non-capture control
1916	ENSG00000162980	ARL5A	83.2349	6.39635	Non-target	Non-capture control
1917	ENSG00000025796	SEC63	83.0567	6.39329	Non-target	Non-capture control
1918	ENSG00000103018	CYB5B	82.8785	6.39023	Non-target	Non-capture control
1919	ENSG00000135211	TMEM60	82.8785	6.39023	Non-target	Non-capture control
1920	ENSG00000134684	YARS1	82.702	6.38719	Non-target	Non-capture control
1921	ENSG00000119718	EIF2B2	82.7002	6.38716	Non-target	Non-capture control
1922	ENSG00000187244	BCAM	82.522	6.38408	Non-target	Non-capture control
1923	ENSG00000175895	PLEKHF2	82.522	6.38408	Non-target	Non-capture control
1924	ENSG00000099203	TMED1	82.522	6.38408	Non-target	Non-capture control
1925	ENSG00000198431	TXNRD1	82.522	6.38408	Non-target	Non-capture control
1926	ENSG00000151729	SLC25A4	82.522	6.38408	Non-target	Non-capture control
1927	ENSG00000184640	SEPTIN9	82.3527	6.38116	Non-target	Non-capture control
1928	ENSG00000124383	MPHOSPH10	82.3438	6.381	Non-target	Non-capture control
1929	ENSG00000169241	SLC50A1	82.3438	6.381	Non-target	Non-capture control
1930	ENSG00000120690	ELF1	82.342	6.38097	Non-target	Non-capture control
1931	ENSG00000164610	RP9	82.1655	6.37791	Non-target	Non-capture control
1932	ENSG00000185236	RAB11B	82.1655	6.37791	Non-target	Non-capture control
1933	ENSG00000184678	H2BC21	81.9873	6.37482	Non-target	Non-capture control
1934	ENSG00000161179	YDJC	81.9855	6.37479	Non-target	Non-capture control
1935	ENSG00000157593	SLC35B2	81.9855	6.37479	Non-target	Non-capture control
1936	ENSG00000048544	MRPS10	81.9837	6.37476	Non-target	Non-capture control
1937	ENSG00000114867	EIF4G1	81.9766	6.37463	Non-target	Non-capture control
1938	ENSG00000189376	C8orf76	81.8126	6.37178	Non-target	Non-capture control
1939	ENSG00000145911	N4BP3	81.8109	6.37175	Non-target	Non-capture control
1940	ENSG00000136261	BZW2	81.802	6.37159	Non-target	Non-capture control
1941	ENSG00000104549	SQLE	81.6308	6.36861	Non-target	Non-capture control
1942	ENSG00000156697	UTP14A	81.6308	6.36861	Non-target	Non-capture control
1943	ENSG00000129071	MBD4	81.458	6.36559	Non-target	Non-capture control
1944	ENSG00000153395	LPCAT1	81.4526	6.36549	Non-target	Non-capture control
1945	ENSG00000148335	NTMT1	81.4526	6.36549	Non-target	Non-capture control
1946	ENSG00000011260	UTP18	81.4526	6.36549	Non-target	Non-capture control
1947	ENSG00000169919	GUSB	81.4526	6.36549	Non-target	Non-capture control
1948	ENSG00000115234	SNX17	81.4473	6.3654	Non-target	Non-capture control
1949	ENSG00000113845	TIMMDC1	81.2762	6.3624	Non-target	Non-capture control
1950	ENSG00000260260	SNHG19	81.2744	6.36237	Non-target	Non-capture control
1951	ENSG00000185721	DRG1	81.2744	6.36237	Non-target	Non-capture control
1952	ENSG00000152464	RPP38	81.2744	6.36237	Non-target	Non-capture control
1953	ENSG00000148444	COMMD3	81.2744	6.36237	Non-target	Non-capture control
1954	ENSG00000100220	RTCB	81.0961	6.35924	Non-target	Non-capture control
1955	ENSG00000124767	GLO1	81.0961	6.35924	Non-target	Non-capture control
1956	ENSG00000102580	DNAJC3	81.0944	6.35921	Non-target	Non-capture control
1957	ENSG00000177082	WDR73	80.9197	6.35614	Non-target	Non-capture control
1958	ENSG00000077152	UBE2T	80.9197	6.35614	Non-target	Non-capture control
1959	ENSG00000130826	DKC1	80.9179	6.35611	Non-target	Non-capture control
1960	ENSG00000084092	NOA1	80.9179	6.35611	Non-target	Non-capture control
1961	ENSG00000111321	LTBR	80.9179	6.35611	Non-target	Non-capture control
1962	ENSG00000149792	MRPL49	80.9179	6.35611	Non-target	Non-capture control
1963	ENSG00000189067	LITAF	80.9161	6.35608	Non-target	Non-capture control
1964	ENSG00000125676	THOC2	80.7397	6.35296	Non-target	Non-capture control
1965	ENSG00000162076	FLYWCH2	80.385	6.34669	Non-target	Non-capture control
1966	ENSG00000125352	RNF113A	80.3832	6.34666	Non-target	Non-capture control
1967	ENSG00000182985	CADM1	80.3814	6.34663	Non-target	Non-capture control
1968	ENSG00000141934	PLPP2	80.3814	6.34663	Non-target	Non-capture control
1969	ENSG00000143799	PARP1	80.205	6.3435	Target	Non-capture control
1970	ENSG00000174243	DDX23	80.205	6.3435	Non-target	Non-capture control
1971	ENSG00000134371	CDC73	80.205	6.3435	Target	Non-capture control
1972	ENSG00000141551	CSNK1D	80.2014	6.34343	Non-target	Non-capture control
1973	ENSG00000173457	PPP1R14B	80.0267	6.34033	Non-target	Non-capture control
1974	ENSG00000107872	FBXL15	80.0267	6.34033	Non-target	Non-capture control
1975	ENSG00000136527	TRA2B	80.0267	6.34033	Non-target	Non-capture control
1976	ENSG00000120697	ALG5	79.8503	6.33718	Non-target	Non-capture control
1977	ENSG00000153485	TMEM251	79.8485	6.33715	Non-target	Non-capture control
1978	ENSG00000077380	DYNC1I2	79.8485	6.33715	Non-target	Non-capture control
1979	ENSG00000102393	GLA	79.8485	6.33715	Non-target	Non-capture control
1980	ENSG00000143256	PFDN2	79.8485	6.33715	Non-target	Non-capture control
1981	ENSG00000101901	ALG13	79.8485	6.33715	Non-target	Non-capture control
1982	ENSG00000130733	YIPF2	79.8467	6.33712	Non-target	Non-capture control
1983	ENSG00000197157	SND1	79.6756	6.33406	Non-target	Non-capture control
1984	ENSG00000107562	CXCL12	79.6721	6.334	Non-target	Non-capture control
1985	ENSG00000171148	TADA3	79.6703	6.33397	Non-target	Non-capture control
1986	ENSG00000071127	WDR1	79.4992	6.3309	Non-target	Non-capture control
1987	ENSG00000181789	COPG1	79.492	6.33077	Non-target	Non-capture control
1988	ENSG00000142396	ERVK3-1	79.492	6.33077	Non-target	Non-capture control
1989	ENSG00000124659	TBCC	79.492	6.33077	Non-target	Non-capture control
1990	ENSG00000171311	EXOSC1	79.4867	6.33068	Non-target	Non-capture control
1991	ENSG00000166197	NOLC1	79.3192	6.32767	Non-target	Non-capture control
1992	ENSG00000163993	S100P	79.3138	6.32758	Non-target	Non-capture control
1993	ENSG00000075413	MARK3	79.3138	6.32758	Non-target	Non-capture control
1994	ENSG00000056097	ZFR	79.3138	6.32758	Non-target	Non-capture control
1995	ENSG00000177576	C18orf32	79.173	6.32504	Non-target	Non-capture control
1996	ENSG00000183617	MRPL54	79.1356	6.32437	Non-target	Non-capture control
1997	ENSG00000108423	TUBD1	79.1338	6.32434	Non-target	Non-capture control
1998	ENSG00000062485	CS	79.1302	6.32427	Non-target	Non-capture control
1999	ENSG00000099860	GADD45B	78.9573	6.32116	Non-target	Non-capture control
[truncated: 42,066 more rows]

## Sheet: Fig3b (on-target rate)
Sample	Type	Percentage_of_mapped_reads
MCF7 (TEQUILA-seq)	Target	0.714
MCF7 (TEQUILA-seq)	Non-target	0.286
MCF7 (Non-capture control)	Target	0.033
MCF7 (Non-capture control)	Non-target	0.967

## Sheet: Fig3c
Cell_line	UMAP1	UMAP2	Subtype
AU-565_1	-1.02036	-6.67755	HER2 enriched
AU-565_2	-0.966907	-6.72892	HER2 enriched
BT-20_1	-2.02498	-2.43638	Basal_A
BT-20_2	-2.12714	-2.21926	Basal_A
BT-474_1	2.81472	0.92645	HER2 enriched
BT-474_2	2.54108	0.710609	HER2 enriched
BT-483_1	2.82201	2.45217	Luminal
BT-483_2	3.31446	2.76072	Luminal
BT-549_1	-3.33663	-2.97211	Basal_B
BT-549_2	-3.57632	-3.23793	Basal_B
CAMA-1_1	2.6322	1.31179	Luminal
CAMA-1_2	2.67988	1.31866	Luminal
DU4475_1	3.53123	2.31852	Basal_B
DU4475_2	3.33903	2.19639	Basal_B
HCC1187_1	-1.49076	-2.7384	Basal_A
HCC1187_2	-1.60758	-2.69276	Basal_A
HCC1395_1	-3.48965	-3.09602	Basal_B
HCC1395_2	-3.76463	-3.53959	Basal_B
HCC1419_1	2.59904	3.51178	HER2 enriched
HCC1419_2	2.6534	3.58629	HER2 enriched
HCC1428_1	3.87986	1.42765	Luminal
HCC1428_2	3.96319	1.58051	Luminal
HCC1500_1	3.10826	1.51943	Luminal
HCC1500_2	3.32668	1.19946	Luminal
HCC1569_1	-1.63201	-1.77849	Basal_A
HCC1569_2	-1.5391	-1.91743	Basal_A
HCC1599_1	-0.870601	-2.7252	Basal_A
HCC1599_2	-0.7318	-2.85765	Basal_A
HCC1806_1	-0.356053	-1.35112	Basal_A
HCC1806_2	-0.442773	-1.28974	Basal_A
HCC1937_1	-2.0002	-1.54515	Basal_A
HCC1937_2	-2.27202	-1.76674	Basal_A
HCC1954_1	-2.12736	-3.08192	Basal_A
HCC1954_2	-2.0237	-2.98107	Basal_A
HCC202_1	3.21709	2.52622	HER2 enriched
HCC202_2	3.1375	2.43653	HER2 enriched
HCC2157_1	-0.407346	-2.28413	Basal_A
HCC2157_2	-0.327789	-2.19808	Basal_A
HCC2218_1	1.80366	3.12222	HER2 enriched
HCC2218_2	1.82864	2.98084	HER2 enriched
HCC38_1	-1.81189	-1.66527	Basal_A
HCC38_2	-1.35115	-1.86662	Basal_A
HCC70_1	-1.05486	-2.60981	Basal_A
HCC70_2	-1.02446	-2.42343	Basal_A
Hs-578T_1	-3.28311	-3.44512	Basal_B
Hs-578T_2	-3.78607	-3.45192	Basal_B
MCF7_1	2.99481	0.530316	Luminal
MCF7_2	3.1769	0.661589	Luminal
MDA-kb2_1	-7.4662	9.85558	HER2 enriched
MDA-kb2_2	-7.13377	9.52335	HER2 enriched
MDA-MB-134-VI_1	2.74422	2.01351	Luminal
MDA-MB-134-VI_2	2.78945	1.95621	Luminal
MDA-MB-157_1	-4.02479	-3.23516	Basal_B
MDA-MB-157_2	-4.11845	-3.16333	Basal_B
MDA-MB-175-VII_1	2.21548	2.95523	HER2 enriched
MDA-MB-175-VII_2	2.49337	3.01792	HER2 enriched
MDA-MB-231_1	-2.86112	-2.62738	Basal_B
MDA-MB-231_2	-2.59487	-2.42998	Basal_B
MDA-MB-361_1	2.11614	0.475161	HER2 enriched
MDA-MB-361_2	2.2723	0.105638	HER2 enriched
MDA-MB-415_1	1.93322	-0.065566	HER2 enriched
MDA-MB-415_2	1.65312	0.0741943	HER2 enriched
MDA-MB-436_1	-3.59552	-4.17353	Basal_B
MDA-MB-436_2	-3.41866	-4.01482	Basal_B
MDA-MB-453_1	-7.28819	9.67777	HER2 enriched
MDA-MB-453_2	-7.45565	9.84518	HER2 enriched
MDA-MB-468_1	-0.595461	-1.54409	Basal_A
MDA-MB-468_2	-0.875146	-1.40704	Basal_A
SK-BR-3_1	-0.762191	-6.93191	HER2 enriched
SK-BR-3_2	-0.806383	-6.87935	HER2 enriched
T47D_1	2.44474	2.63106	Luminal
T47D_2	2.56659	2.52646	Luminal
UACC-812_1	2.13574	3.41372	Luminal
UACC-812_2	2.28272	3.58396	Luminal
UACC-893_1	1.85822	1.22427	HER2 enriched
UACC-893_2	1.79254	1.11546	HER2 enriched
ZR-75-1_1	3.21615	3.28836	Luminal
ZR-75-1_2	3.65575	1.90804	Luminal
ZR-75-30_1	2.90937	2.96185	HER2 enriched
ZR-75-30_2	3.0009	2.81892	HER2 enriched

## Sheet: Fig3d
Gene_ID	Transcript_ID	Sample	Isoform_proportion	Subtype	Subtype_color
ENSG00000088305	ENST00000328111	HCC2157_1	2.43	Basal_A	'#e68e19'
ENSG00000088305	ESPRESSO:chr20:2252:788	HCC2157_1	11.4	Basal_A	'#e68e19'
ENSG00000088305	ENST00000353855	HCC2157_1	55.9	Basal_A	'#e68e19'
ENSG00000088305	ENST00000348286	HCC2157_1	13.4	Basal_A	'#e68e19'
ENSG00000088305	ESPRESSO:chr20:2252:955	HCC2157_1	8.53	Basal_A	'#e68e19'
ENSG00000088305	ENST00000328111	HCC2157_2	6.03	Basal_A	'#e68e19'
ENSG00000088305	ESPRESSO:chr20:2252:788	HCC2157_2	11.57	Basal_A	'#e68e19'
ENSG00000088305	ENST00000353855	HCC2157_2	53.46	Basal_A	'#e68e19'
ENSG00000088305	ENST00000348286	HCC2157_2	12.19	Basal_A	'#e68e19'
ENSG00000088305	ESPRESSO:chr20:2252:955	HCC2157_2	4.86	Basal_A	'#e68e19'
ENSG00000088305	ENST00000328111	MDA-MB-468_1	2.63	Basal_A	'#e68e19'
ENSG00000088305	ESPRESSO:chr20:2252:788	MDA-MB-468_1	4.84	Basal_A	'#e68e19'
ENSG00000088305	ENST00000353855	MDA-MB-468_1	19.47	Basal_A	'#e68e19'
ENSG00000088305	ENST00000348286	MDA-MB-468_1	42.03	Basal_A	'#e68e19'
ENSG00000088305	ESPRESSO:chr20:2252:955	MDA-MB-468_1	8.28	Basal_A	'#e68e19'
ENSG00000088305	ENST00000328111	MDA-MB-468_2	12.23	Basal_A	'#e68e19'
ENSG00000088305	ESPRESSO:chr20:2252:788	MDA-MB-468_2	0	Basal_A	'#e68e19'
ENSG00000088305	ENST00000353855	MDA-MB-468_2	31.4	Basal_A	'#e68e19'
ENSG00000088305	ENST00000348286	MDA-MB-468_2	43	Basal_A	'#e68e19'
ENSG00000088305	ESPRESSO:chr20:2252:955	MDA-MB-468_2	0	Basal_A	'#e68e19'
ENSG00000088305	ENST00000328111	BT-549_1	0	Basal_B	'#FF0018'
ENSG00000088305	ESPRESSO:chr20:2252:788	BT-549_1	12.81	Basal_B	'#FF0018'
ENSG00000088305	ENST00000353855	BT-549_1	0.05	Basal_B	'#FF0018'
ENSG00000088305	ENST00000348286	BT-549_1	60.65	Basal_B	'#FF0018'
ENSG00000088305	ESPRESSO:chr20:2252:955	BT-549_1	3.51	Basal_B	'#FF0018'
ENSG00000088305	ENST00000328111	BT-549_2	0	Basal_B	'#FF0018'
ENSG00000088305	ESPRESSO:chr20:2252:788	BT-549_2	3.45	Basal_B	'#FF0018'
ENSG00000088305	ENST00000353855	BT-549_2	0	Basal_B	'#FF0018'
ENSG00000088305	ENST00000348286	BT-549_2	65.79	Basal_B	'#FF0018'
ENSG00000088305	ESPRESSO:chr20:2252:955	BT-549_2	4.69	Basal_B	'#FF0018'
ENSG00000088305	ENST00000328111	HCC1395_1	0.76	Basal_B	'#FF0018'
ENSG00000088305	ESPRESSO:chr20:2252:788	HCC1395_1	8.22	Basal_B	'#FF0018'
ENSG00000088305	ENST00000353855	HCC1395_1	7.53	Basal_B	'#FF0018'
ENSG00000088305	ENST00000348286	HCC1395_1	57.18	Basal_B	'#FF0018'
ENSG00000088305	ESPRESSO:chr20:2252:955	HCC1395_1	6.66	Basal_B	'#FF0018'
ENSG00000088305	ENST00000328111	HCC1395_2	0	Basal_B	'#FF0018'
ENSG00000088305	ESPRESSO:chr20:2252:788	HCC1395_2	8.27	Basal_B	'#FF0018'
ENSG00000088305	ENST00000353855	HCC1395_2	8	Basal_B	'#FF0018'
ENSG00000088305	ENST00000348286	HCC1395_2	67.61	Basal_B	'#FF0018'
ENSG00000088305	ESPRESSO:chr20:2252:955	HCC1395_2	1.05	Basal_B	'#FF0018'
ENSG00000088305	ENST00000328111	Hs-578T_1	5.64	Basal_B	'#FF0018'
ENSG00000088305	ESPRESSO:chr20:2252:788	Hs-578T_1	14.29	Basal_B	'#FF0018'
ENSG00000088305	ENST00000353855	Hs-578T_1	1.59	Basal_B	'#FF0018'
ENSG00000088305	ENST00000348286	Hs-578T_1	51.3	Basal_B	'#FF0018'
ENSG00000088305	ESPRESSO:chr20:2252:955	Hs-578T_1	5.75	Basal_B	'#FF0018'
ENSG00000088305	ENST00000328111	Hs-578T_2	4.07	Basal_B	'#FF0018'
ENSG00000088305	ESPRESSO:chr20:2252:788	Hs-578T_2	3.95	Basal_B	'#FF0018'
ENSG00000088305	ENST00000353855	Hs-578T_2	10.63	Basal_B	'#FF0018'
ENSG00000088305	ENST00000348286	Hs-578T_2	49.99	Basal_B	'#FF0018'
ENSG00000088305	ESPRESSO:chr20:2252:955	Hs-578T_2	4.99	Basal_B	'#FF0018'
ENSG00000088305	ENST00000328111	MDA-MB-157_1	0	Basal_B	'#FF0018'
ENSG00000088305	ESPRESSO:chr20:2252:788	MDA-MB-157_1	5.11	Basal_B	'#FF0018'
ENSG00000088305	ENST00000353855	MDA-MB-157_1	7.54	Basal_B	'#FF0018'
ENSG00000088305	ENST00000348286	MDA-MB-157_1	51.41	Basal_B	'#FF0018'
ENSG00000088305	ESPRESSO:chr20:2252:955	MDA-MB-157_1	7.42	Basal_B	'#FF0018'
ENSG00000088305	ENST00000328111	MDA-MB-157_2	1.17	Basal_B	'#FF0018'
ENSG00000088305	ESPRESSO:chr20:2252:788	MDA-MB-157_2	10.68	Basal_B	'#FF0018'
ENSG00000088305	ENST00000353855	MDA-MB-157_2	5.31	Basal_B	'#FF0018'
ENSG00000088305	ENST00000348286	MDA-MB-157_2	62.01	Basal_B	'#FF0018'
ENSG00000088305	ESPRESSO:chr20:2252:955	MDA-MB-157_2	2.69	Basal_B	'#FF0018'
ENSG00000088305	ENST00000328111	MDA-MB-231_1	2.09	Basal_B	'#FF0018'
ENSG00000088305	ESPRESSO:chr20:2252:788	MDA-MB-231_1	20.53	Basal_B	'#FF0018'
ENSG00000088305	ENST00000353855	MDA-MB-231_1	5.16	Basal_B	'#FF0018'
ENSG00000088305	ENST00000348286	MDA-MB-231_1	40.74	Basal_B	'#FF0018'
ENSG00000088305	ESPRESSO:chr20:2252:955	MDA-MB-231_1	8.57	Basal_B	'#FF0018'
ENSG00000088305	ENST00000328111	MDA-MB-231_2	1.04	Basal_B	'#FF0018'
ENSG00000088305	ESPRESSO:chr20:2252:788	MDA-MB-231_2	23.96	Basal_B	'#FF0018'
ENSG00000088305	ENST00000353855	MDA-MB-231_2	0	Basal_B	'#FF0018'
ENSG00000088305	ENST00000348286	MDA-MB-231_2	30.28	Basal_B	'#FF0018'
ENSG00000088305	ESPRESSO:chr20:2252:955	MDA-MB-231_2	11.05	Basal_B	'#FF0018'
ENSG00000088305	ENST00000328111	MDA-MB-436_1	4	Basal_B	'#FF0018'
ENSG00000088305	ESPRESSO:chr20:2252:788	MDA-MB-436_1	8.25	Basal_B	'#FF0018'
ENSG00000088305	ENST00000353855	MDA-MB-436_1	3.79	Basal_B	'#FF0018'
ENSG00000088305	ENST00000348286	MDA-MB-436_1	45.17	Basal_B	'#FF0018'
ENSG00000088305	ESPRESSO:chr20:2252:955	MDA-MB-436_1	10.63	Basal_B	'#FF0018'
ENSG00000088305	ENST00000328111	MDA-MB-436_2	8.02	Basal_B	'#FF0018'
ENSG00000088305	ESPRESSO:chr20:2252:788	MDA-MB-436_2	8.6	Basal_B	'#FF0018'
ENSG00000088305	ENST00000353855	MDA-MB-436_2	2.9	Basal_B	'#FF0018'
ENSG00000088305	ENST00000348286	MDA-MB-436_2	44.92	Basal_B	'#FF0018'
ENSG00000088305	ESPRESSO:chr20:2252:955	MDA-MB-436_2	5.64	Basal_B	'#FF0018'
ENSG00000088305	ENST00000328111	DU4475_1	0	Basal_B	'#FF0018'
ENSG00000088305	ESPRESSO:chr20:2252:788	DU4475_1	21.75	Basal_B	'#FF0018'
ENSG00000088305	ENST00000353855	DU4475_1	24.44	Basal_B	'#FF0018'
ENSG00000088305	ENST00000348286	DU4475_1	30.33	Basal_B	'#FF0018'
ENSG00000088305	ESPRESSO:chr20:2252:955	DU4475_1	4.66	Basal_B	'#FF0018'
ENSG00000088305	ENST00000328111	DU4475_2	0	Basal_B	'#FF0018'
ENSG00000088305	ESPRESSO:chr20:2252:788	DU4475_2	22.46	Basal_B	'#FF0018'
ENSG00000088305	ENST00000353855	DU4475_2	21.19	Basal_B	'#FF0018'
ENSG00000088305	ENST00000348286	DU4475_2	25.9	Basal_B	'#FF0018'
ENSG00000088305	ESPRESSO:chr20:2252:955	DU4475_2	3.15	Basal_B	'#FF0018'
ENSG00000088305	ENST00000328111	AU-565_1	6.91	HER2 enriched	'#02a620'
ENSG00000088305	ESPRESSO:chr20:2252:788	AU-565_1	8.87	HER2 enriched	'#02a620'
ENSG00000088305	ENST00000353855	AU-565_1	38.41	HER2 enriched	'#02a620'
ENSG00000088305	ENST00000348286	AU-565_1	21.28	HER2 enriched	'#02a620'
ENSG00000088305	ESPRESSO:chr20:2252:955	AU-565_1	8.09	HER2 enriched	'#02a620'
ENSG00000088305	ENST00000328111	AU-565_2	13.43	HER2 enriched	'#02a620'
ENSG00000088305	ESPRESSO:chr20:2252:788	AU-565_2	8.05	HER2 enriched	'#02a620'
ENSG00000088305	ENST00000353855	AU-565_2	31.47	HER2 enriched	'#02a620'
ENSG00000088305	ENST00000348286	AU-565_2	17.3	HER2 enriched	'#02a620'
ENSG00000088305	ESPRESSO:chr20:2252:955	AU-565_2	13.28	HER2 enriched	'#02a620'
ENSG00000088305	ENST00000328111	BT-20_1	3.22	Basal_A	'#e68e19'
ENSG00000088305	ESPRESSO:chr20:2252:788	BT-20_1	9.94	Basal_A	'#e68e19'
ENSG00000088305	ENST00000353855	BT-20_1	53.81	Basal_A	'#e68e19'
ENSG00000088305	ENST00000348286	BT-20_1	19.33	Basal_A	'#e68e19'
ENSG00000088305	ESPRESSO:chr20:2252:955	BT-20_1	3.11	Basal_A	'#e68e19'
ENSG00000088305	ENST00000328111	BT-20_2	6.35	Basal_A	'#e68e19'
ENSG00000088305	ESPRESSO:chr20:2252:788	BT-20_2	7.61	Basal_A	'#e68e19'
ENSG00000088305	ENST00000353855	BT-20_2	50.51	Basal_A	'#e68e19'
ENSG00000088305	ENST00000348286	BT-20_2	19.64	Basal_A	'#e68e19'
ENSG00000088305	ESPRESSO:chr20:2252:955	BT-20_2	5.36	Basal_A	'#e68e19'
ENSG00000088305	ENST00000328111	BT-474_1	10.97	HER2 enriched	'#02a620'
ENSG00000088305	ESPRESSO:chr20:2252:788	BT-474_1	5.8	HER2 enriched	'#02a620'
ENSG00000088305	ENST00000353855	BT-474_1	62.32	HER2 enriched	'#02a620'
ENSG00000088305	ENST00000348286	BT-474_1	2.98	HER2 enriched	'#02a620'
ENSG00000088305	ESPRESSO:chr20:2252:955	BT-474_1	11	HER2 enriched	'#02a620'
ENSG00000088305	ENST00000328111	BT-474_2	18.18	HER2 enriched	'#02a620'
ENSG00000088305	ESPRESSO:chr20:2252:788	BT-474_2	8.38	HER2 enriched	'#02a620'
ENSG00000088305	ENST00000353855	BT-474_2	52.16	HER2 enriched	'#02a620'
ENSG00000088305	ENST00000348286	BT-474_2	5.45	HER2 enriched	'#02a620'
ENSG00000088305	ESPRESSO:chr20:2252:955	BT-474_2	4.02	HER2 enriched	'#02a620'
ENSG00000088305	ENST00000328111	HCC202_1	7.66	HER2 enriched	'#02a620'
ENSG00000088305	ESPRESSO:chr20:2252:788	HCC202_1	4.06	HER2 enriched	'#02a620'
ENSG00000088305	ENST00000353855	HCC202_1	66.73	HER2 enriched	'#02a620'
ENSG00000088305	ENST00000348286	HCC202_1	4.05	HER2 enriched	'#02a620'
ENSG00000088305	ESPRESSO:chr20:2252:955	HCC202_1	9.07	HER2 enriched	'#02a620'
ENSG00000088305	ENST00000328111	HCC202_2	10.71	HER2 enriched	'#02a620'
ENSG00000088305	ESPRESSO:chr20:2252:788	HCC202_2	5.59	HER2 enriched	'#02a620'
ENSG00000088305	ENST00000353855	HCC202_2	54.19	HER2 enriched	'#02a620'
ENSG00000088305	ENST00000348286	HCC202_2	7.23	HER2 enriched	'#02a620'
ENSG00000088305	ESPRESSO:chr20:2252:955	HCC202_2	10.76	HER2 enriched	'#02a620'
ENSG00000088305	ENST00000328111	HCC1419_1	14.42	HER2 enriched	'#02a620'
ENSG00000088305	ESPRESSO:chr20:2252:788	HCC1419_1	5.49	HER2 enriched	'#02a620'
ENSG00000088305	ENST00000353855	HCC1419_1	56.23	HER2 enriched	'#02a620'
ENSG00000088305	ENST00000348286	HCC1419_1	3.44	HER2 enriched	'#02a620'
ENSG00000088305	ESPRESSO:chr20:2252:955	HCC1419_1	4.79	HER2 enriched	'#02a620'
ENSG00000088305	ENST00000328111	HCC1419_2	19.13	HER2 enriched	'#02a620'
ENSG00000088305	ESPRESSO:chr20:2252:788	HCC1419_2	7.57	HER2 enriched	'#02a620'
ENSG00000088305	ENST00000353855	HCC1419_2	55.24	HER2 enriched	'#02a620'
ENSG00000088305	ENST00000348286	HCC1419_2	4.59	HER2 enriched	'#02a620'
ENSG00000088305	ESPRESSO:chr20:2252:955	HCC1419_2	2.71	HER2 enriched	'#02a620'
ENSG00000088305	ENST00000328111	MDA-MB-175-VII_1	29.83	HER2 enriched	'#02a620'
ENSG00000088305	ESPRESSO:chr20:2252:788	MDA-MB-175-VII_1	14.12	HER2 enriched	'#02a620'
ENSG00000088305	ENST00000353855	MDA-MB-175-VII_1	33.21	HER2 enriched	'#02a620'
ENSG00000088305	ENST00000348286	MDA-MB-175-VII_1	5.28	HER2 enriched	'#02a620'
ENSG00000088305	ESPRESSO:chr20:2252:955	MDA-MB-175-VII_1	4.11	HER2 enriched	'#02a620'
ENSG00000088305	ENST00000328111	MDA-MB-175-VII_2	47.81	HER2 enriched	'#02a620'
ENSG00000088305	ESPRESSO:chr20:2252:788	MDA-MB-175-VII_2	9.34	HER2 enriched	'#02a620'
ENSG00000088305	ENST00000353855	MDA-MB-175-VII_2	27.06	HER2 enriched	'#02a620'
ENSG00000088305	ENST00000348286	MDA-MB-175-VII_2	3.36	HER2 enriched	'#02a620'
ENSG00000088305	ESPRESSO:chr20:2252:955	MDA-MB-175-VII_2	0.74	HER2 enriched	'#02a620'
ENSG00000088305	ENST00000328111	MDA-MB-361_1	6.02	HER2 enriched	'#02a620'
ENSG00000088305	ESPRESSO:chr20:2252:788	MDA-MB-361_1	12.73	HER2 enriched	'#02a620'
ENSG00000088305	ENST00000353855	MDA-MB-361_1	42.73	HER2 enriched	'#02a620'
ENSG00000088305	ENST00000348286	MDA-MB-361_1	6.3	HER2 enriched	'#02a620'
ENSG00000088305	ESPRESSO:chr20:2252:955	MDA-MB-361_1	3.94	HER2 enriched	'#02a620'
ENSG00000088305	ENST00000328111	MDA-MB-361_2	5.06	HER2 enriched	'#02a620'
ENSG00000088305	ESPRESSO:chr20:2252:788	MDA-MB-361_2	14.9	HER2 enriched	'#02a620'
ENSG00000088305	ENST00000353855	MDA-MB-361_2	39.93	HER2 enriched	'#02a620'
ENSG00000088305	ENST00000348286	MDA-MB-361_2	3.97	HER2 enriched	'#02a620'
ENSG00000088305	ESPRESSO:chr20:2252:955	MDA-MB-361_2	5.73	HER2 enriched	'#02a620'
ENSG00000088305	ENST00000328111	MDA-MB-415_1	18.75	HER2 enriched	'#02a620'
ENSG00000088305	ESPRESSO:chr20:2252:788	MDA-MB-415_1	15.29	HER2 enriched	'#02a620'
ENSG00000088305	ENST00000353855	MDA-MB-415_1	20.07	HER2 enriched	'#02a620'
ENSG00000088305	ENST00000348286	MDA-MB-415_1	7.7	HER2 enriched	'#02a620'
ENSG00000088305	ESPRESSO:chr20:2252:955	MDA-MB-415_1	2.6	HER2 enriched	'#02a620'
ENSG00000088305	ENST00000328111	MDA-MB-415_2	19.24	HER2 enriched	'#02a620'
ENSG00000088305	ESPRESSO:chr20:2252:788	MDA-MB-415_2	12.38	HER2 enriched	'#02a620'
ENSG00000088305	ENST00000353855	MDA-MB-415_2	23.84	HER2 enriched	'#02a620'
ENSG00000088305	ENST00000348286	MDA-MB-415_2	8.62	HER2 enriched	'#02a620'
ENSG00000088305	ESPRESSO:chr20:2252:955	MDA-MB-415_2	6.07	HER2 enriched	'#02a620'
ENSG00000088305	ENST00000328111	MDA-MB-453_1	1.48	HER2 enriched	'#02a620'
ENSG00000088305	ESPRESSO:chr20:2252:788	MDA-MB-453_1	9.97	HER2 enriched	'#02a620'
ENSG00000088305	ENST00000353855	MDA-MB-453_1	52.34	HER2 enriched	'#02a620'
ENSG00000088305	ENST00000348286	MDA-MB-453_1	12.98	HER2 enriched	'#02a620'
ENSG00000088305	ESPRESSO:chr20:2252:955	MDA-MB-453_1	8.7	HER2 enriched	'#02a620'
ENSG00000088305	ENST00000328111	MDA-MB-453_2	0.51	HER2 enriched	'#02a620'
ENSG00000088305	ESPRESSO:chr20:2252:788	MDA-MB-453_2	10.37	HER2 enriched	'#02a620'
ENSG00000088305	ENST00000353855	MDA-MB-453_2	47.4	HER2 enriched	'#02a620'
ENSG00000088305	ENST00000348286	MDA-MB-453_2	14.12	HER2 enriched	'#02a620'
ENSG00000088305	ESPRESSO:chr20:2252:955	MDA-MB-453_2	12.32	HER2 enriched	'#02a620'
ENSG00000088305	ENST00000328111	SK-BR-3_1	3.67	HER2 enriched	'#02a620'
ENSG00000088305	ESPRESSO:chr20:2252:788	SK-BR-3_1	4.08	HER2 enriched	'#02a620'
ENSG00000088305	ENST00000353855	SK-BR-3_1	39.4	HER2 enriched	'#02a620'
ENSG00000088305	ENST00000348286	SK-BR-3_1	25.97	HER2 enriched	'#02a620'
ENSG00000088305	ESPRESSO:chr20:2252:955	SK-BR-3_1	14.97	HER2 enriched	'#02a620'
ENSG00000088305	ENST00000328111	SK-BR-3_2	3.37	HER2 enriched	'#02a620'
ENSG00000088305	ESPRESSO:chr20:2252:788	SK-BR-3_2	4.02	HER2 enriched	'#02a620'
ENSG00000088305	ENST00000353855	SK-BR-3_2	50.25	HER2 enriched	'#02a620'
ENSG00000088305	ENST00000348286	SK-BR-3_2	17.23	HER2 enriched	'#02a620'
ENSG00000088305	ESPRESSO:chr20:2252:955	SK-BR-3_2	9.21	HER2 enriched	'#02a620'
ENSG00000088305	ENST00000328111	UACC-893_1	9.81	HER2 enriched	'#02a620'
ENSG00000088305	ESPRESSO:chr20:2252:788	UACC-893_1	4.33	HER2 enriched	'#02a620'
ENSG00000088305	ENST00000353855	UACC-893_1	51.35	HER2 enriched	'#02a620'
ENSG00000088305	ENST00000348286	UACC-893_1	7.17	HER2 enriched	'#02a620'
ENSG00000088305	ESPRESSO:chr20:2252:955	UACC-893_1	8.82	HER2 enriched	'#02a620'
ENSG00000088305	ENST00000328111	UACC-893_2	13.63	HER2 enriched	'#02a620'
ENSG00000088305	ESPRESSO:chr20:2252:788	UACC-893_2	3.77	HER2 enriched	'#02a620'
ENSG00000088305	ENST00000353855	UACC-893_2	56.13	HER2 enriched	'#02a620'
ENSG00000088305	ENST00000348286	UACC-893_2	6.5	HER2 enriched	'#02a620'
ENSG00000088305	ESPRESSO:chr20:2252:955	UACC-893_2	5.37	HER2 enriched	'#02a620'
ENSG00000088305	ENST00000328111	ZR-75-30_1	47.29	HER2 enriched	'#02a620'
ENSG00000088305	ESPRESSO:chr20:2252:788	ZR-75-30_1	4.51	HER2 enriched	'#02a620'
ENSG00000088305	ENST00000353855	ZR-75-30_1	26.76	HER2 enriched	'#02a620'
ENSG00000088305	ENST00000348286	ZR-75-30_1	5.71	HER2 enriched	'#02a620'
ENSG00000088305	ESPRESSO:chr20:2252:955	ZR-75-30_1	4.62	HER2 enriched	'#02a620'
ENSG00000088305	ENST00000328111	ZR-75-30_2	48.06	HER2 enriched	'#02a620'
ENSG00000088305	ESPRESSO:chr20:2252:788	ZR-75-30_2	6.76	HER2 enriched	'#02a620'
ENSG00000088305	ENST00000353855	ZR-75-30_2	17.74	HER2 enriched	'#02a620'
ENSG00000088305	ENST00000348286	ZR-75-30_2	6.68	HER2 enriched	'#02a620'
ENSG00000088305	ESPRESSO:chr20:2252:955	ZR-75-30_2	6.29	HER2 enriched	'#02a620'
ENSG00000088305	ENST00000328111	HCC38_1	3.84	Basal_A	'#e68e19'
ENSG00000088305	ESPRESSO:chr20:2252:788	HCC38_1	16.4	Basal_A	'#e68e19'
ENSG00000088305	ENST00000353855	HCC38_1	20.54	Basal_A	'#e68e19'
ENSG00000088305	ENST00000348286	HCC38_1	21.81	Basal_A	'#e68e19'
ENSG00000088305	ESPRESSO:chr20:2252:955	HCC38_1	4.25	Basal_A	'#e68e19'
ENSG00000088305	ENST00000328111	HCC38_2	0	Basal_A	'#e68e19'
ENSG00000088305	ESPRESSO:chr20:2252:788	HCC38_2	15.79	Basal_A	'#e68e19'
ENSG00000088305	ENST00000353855	HCC38_2	32.46	Basal_A	'#e68e19'
ENSG00000088305	ENST00000348286	HCC38_2	15.35	Basal_A	'#e68e19'
ENSG00000088305	ESPRESSO:chr20:2252:955	HCC38_2	10.42	Basal_A	'#e68e19'
ENSG00000088305	ENST00000328111	HCC2218_1	5.31	HER2 enriched	'#02a620'
ENSG00000088305	ESPRESSO:chr20:2252:788	HCC2218_1	12.01	HER2 enriched	'#02a620'
ENSG00000088305	ENST00000353855	HCC2218_1	52.44	HER2 enriched	'#02a620'
ENSG00000088305	ENST00000348286	HCC2218_1	1.8	HER2 enriched	'#02a620'
ENSG00000088305	ESPRESSO:chr20:2252:955	HCC2218_1	8.93	HER2 enriched	'#02a620'
ENSG00000088305	ENST00000328111	HCC2218_2	3.51	HER2 enriched	'#02a620'
ENSG00000088305	ESPRESSO:chr20:2252:788	HCC2218_2	15.01	HER2 enriched	'#02a620'
ENSG00000088305	ENST00000353855	HCC2218_2	51.6	HER2 enriched	'#02a620'
ENSG00000088305	ENST00000348286	HCC2218_2	1.46	HER2 enriched	'#02a620'
ENSG00000088305	ESPRESSO:chr20:2252:955	HCC2218_2	6.45	HER2 enriched	'#02a620'
ENSG00000088305	ENST00000328111	MDA-kb2_1	0	HER2 enriched	'#02a620'
ENSG00000088305	ESPRESSO:chr20:2252:788	MDA-kb2_1	3.77	HER2 enriched	'#02a620'
ENSG00000088305	ENST00000353855	MDA-kb2_1	53.41	HER2 enriched	'#02a620'
ENSG00000088305	ENST00000348286	MDA-kb2_1	18	HER2 enriched	'#02a620'
ENSG00000088305	ESPRESSO:chr20:2252:955	MDA-kb2_1	7.9	HER2 enriched	'#02a620'
ENSG00000088305	ENST00000328111	MDA-kb2_2	0	HER2 enriched	'#02a620'
ENSG00000088305	ESPRESSO:chr20:2252:788	MDA-kb2_2	8.53	HER2 enriched	'#02a620'
ENSG00000088305	ENST00000353855	MDA-kb2_2	46.68	HER2 enriched	'#02a620'
ENSG00000088305	ENST00000348286	MDA-kb2_2	21.88	HER2 enriched	'#02a620'
ENSG00000088305	ESPRESSO:chr20:2252:955	MDA-kb2_2	1.62	HER2 enriched	'#02a620'
ENSG00000088305	ENST00000328111	BT-483_1	17.5	Luminal	'#0000F9'
ENSG00000088305	ESPRESSO:chr20:2252:788	BT-483_1	15.51	Luminal	'#0000F9'
ENSG00000088305	ENST00000353855	BT-483_1	36.74	Luminal	'#0000F9'
ENSG00000088305	ENST00000348286	BT-483_1	2.35	Luminal	'#0000F9'
ENSG00000088305	ESPRESSO:chr20:2252:955	BT-483_1	4.2	Luminal	'#0000F9'
ENSG00000088305	ENST00000328111	BT-483_2	9.22	Luminal	'#0000F9'
ENSG00000088305	ESPRESSO:chr20:2252:788	BT-483_2	11.82	Luminal	'#0000F9'
ENSG00000088305	ENST00000353855	BT-483_2	55.87	Luminal	'#0000F9'
ENSG00000088305	ENST00000348286	BT-483_2	2.68	Luminal	'#0000F9'
ENSG00000088305	ESPRESSO:chr20:2252:955	BT-483_2	4.6	Luminal	'#0000F9'
ENSG00000088305	ENST00000328111	CAMA-1_1	6.56	Luminal	'#0000F9'
ENSG00000088305	ESPRESSO:chr20:2252:788	CAMA-1_1	2.42	Luminal	'#0000F9'
ENSG00000088305	ENST00000353855	CAMA-1_1	63.87	Luminal	'#0000F9'
ENSG00000088305	ENST00000348286	CAMA-1_1	12.98	Luminal	'#0000F9'
ENSG00000088305	ESPRESSO:chr20:2252:955	CAMA-1_1	5.19	Luminal	'#0000F9'
ENSG00000088305	ENST00000328111	CAMA-1_2	4.6	Luminal	'#0000F9'
ENSG00000088305	ESPRESSO:chr20:2252:788	CAMA-1_2	1.39	Luminal	'#0000F9'
ENSG00000088305	ENST00000353855	CAMA-1_2	68.65	Luminal	'#0000F9'
ENSG00000088305	ENST00000348286	CAMA-1_2	10.5	Luminal	'#0000F9'
ENSG00000088305	ESPRESSO:chr20:2252:955	CAMA-1_2	9.02	Luminal	'#0000F9'
ENSG00000088305	ENST00000328111	HCC1428_1	8.27	Luminal	'#0000F9'
ENSG00000088305	ESPRESSO:chr20:2252:788	HCC1428_1	8.1	Luminal	'#0000F9'
ENSG00000088305	ENST00000353855	HCC1428_1	51.65	Luminal	'#0000F9'
ENSG00000088305	ENST00000348286	HCC1428_1	9.94	Luminal	'#0000F9'
ENSG00000088305	ESPRESSO:chr20:2252:955	HCC1428_1	6.94	Luminal	'#0000F9'
ENSG00000088305	ENST00000328111	HCC1428_2	7.08	Luminal	'#0000F9'
ENSG00000088305	ESPRESSO:chr20:2252:788	HCC1428_2	6.71	Luminal	'#0000F9'
ENSG00000088305	ENST00000353855	HCC1428_2	53.65	Luminal	'#0000F9'
ENSG00000088305	ENST00000348286	HCC1428_2	7.26	Luminal	'#0000F9'
ENSG00000088305	ESPRESSO:chr20:2252:955	HCC1428_2	10.99	Luminal	'#0000F9'
ENSG00000088305	ENST00000328111	HCC1500_1	21.84	Luminal	'#0000F9'
ENSG00000088305	ESPRESSO:chr20:2252:788	HCC1500_1	2.63	Luminal	'#0000F9'
ENSG00000088305	ENST00000353855	HCC1500_1	46.62	Luminal	'#0000F9'
ENSG00000088305	ENST00000348286	HCC1500_1	11.28	Luminal	'#0000F9'
ENSG00000088305	ESPRESSO:chr20:2252:955	HCC1500_1	7.64	Luminal	'#0000F9'
ENSG00000088305	ENST00000328111	HCC1500_2	24.86	Luminal	'#0000F9'
ENSG00000088305	ESPRESSO:chr20:2252:788	HCC1500_2	0.79	Luminal	'#0000F9'
ENSG00000088305	ENST00000353855	HCC1500_2	54.51	Luminal	'#0000F9'
ENSG00000088305	ENST00000348286	HCC1500_2	5.79	Luminal	'#0000F9'
ENSG00000088305	ESPRESSO:chr20:2252:955	HCC1500_2	4.93	Luminal	'#0000F9'
ENSG00000088305	ENST00000328111	MCF7_1	6.69	Luminal	'#0000F9'
ENSG00000088305	ESPRESSO:chr20:2252:788	MCF7_1	7.78	Luminal	'#0000F9'
ENSG00000088305	ENST00000353855	MCF7_1	45.87	Luminal	'#0000F9'
ENSG00000088305	ENST00000348286	MCF7_1	23.54	Luminal	'#0000F9'
ENSG00000088305	ESPRESSO:chr20:2252:955	MCF7_1	2.03	Luminal	'#0000F9'
ENSG00000088305	ENST00000328111	MCF7_2	9.77	Luminal	'#0000F9'
ENSG00000088305	ESPRESSO:chr20:2252:788	MCF7_2	10.33	Luminal	'#0000F9'
ENSG00000088305	ENST00000353855	MCF7_2	42.38	Luminal	'#0000F9'
ENSG00000088305	ENST00000348286	MCF7_2	19.73	Luminal	'#0000F9'
ENSG00000088305	ESPRESSO:chr20:2252:955	MCF7_2	5.44	Luminal	'#0000F9'
ENSG00000088305	ENST00000328111	MDA-MB-134-VI_1	4.68	Luminal	'#0000F9'
ENSG00000088305	ESPRESSO:chr20:2252:788	MDA-MB-134-VI_1	11.25	Luminal	'#0000F9'
ENSG00000088305	ENST00000353855	MDA-MB-134-VI_1	35.85	Luminal	'#0000F9'
ENSG00000088305	ENST00000348286	MDA-MB-134-VI_1	20.13	Luminal	'#0000F9'
ENSG00000088305	ESPRESSO:chr20:2252:955	MDA-MB-134-VI_1	4.66	Luminal	'#0000F9'
ENSG00000088305	ENST00000328111	MDA-MB-134-VI_2	1.21	Luminal	'#0000F9'
ENSG00000088305	ESPRESSO:chr20:2252:788	MDA-MB-134-VI_2	8.57	Luminal	'#0000F9'
ENSG00000088305	ENST00000353855	MDA-MB-134-VI_2	30.67	Luminal	'#0000F9'
ENSG00000088305	ENST00000348286	MDA-MB-134-VI_2	24.49	Luminal	'#0000F9'
ENSG00000088305	ESPRESSO:chr20:2252:955	MDA-MB-134-VI_2	10.89	Luminal	'#0000F9'
ENSG00000088305	ENST00000328111	T47D_1	11.82	Luminal	'#0000F9'
ENSG00000088305	ESPRESSO:chr20:2252:788	T47D_1	10.13	Luminal	'#0000F9'
ENSG00000088305	ENST00000353855	T47D_1	50.67	Luminal	'#0000F9'
ENSG00000088305	ENST00000348286	T47D_1	9.32	Luminal	'#0000F9'
ENSG00000088305	ESPRESSO:chr20:2252:955	T47D_1	7.35	Luminal	'#0000F9'
ENSG00000088305	ENST00000328111	T47D_2	7.06	Luminal	'#0000F9'
ENSG00000088305	ESPRESSO:chr20:2252:788	T47D_2	12.27	Luminal	'#0000F9'
ENSG00000088305	ENST00000353855	T47D_2	55.77	Luminal	'#0000F9'
ENSG00000088305	ENST00000348286	T47D_2	11.56	Luminal	'#0000F9'
ENSG00000088305	ESPRESSO:chr20:2252:955	T47D_2	4.12	Luminal	'#0000F9'
ENSG00000088305	ENST00000328111	UACC-812_1	36.24	Luminal	'#0000F9'
ENSG00000088305	ESPRESSO:chr20:2252:788	UACC-812_1	10.31	Luminal	'#0000F9'
ENSG00000088305	ENST00000353855	UACC-812_1	15.72	Luminal	'#0000F9'
ENSG00000088305	ENST00000348286	UACC-812_1	5.51	Luminal	'#0000F9'
ENSG00000088305	ESPRESSO:chr20:2252:955	UACC-812_1	7.74	Luminal	'#0000F9'
ENSG00000088305	ENST00000328111	UACC-812_2	44.45	Luminal	'#0000F9'
ENSG00000088305	ESPRESSO:chr20:2252:788	UACC-812_2	15.66	Luminal	'#0000F9'
ENSG00000088305	ENST00000353855	UACC-812_2	6.61	Luminal	'#0000F9'
ENSG00000088305	ENST00000348286	UACC-812_2	3.02	Luminal	'#0000F9'
ENSG00000088305	ESPRESSO:chr20:2252:955	UACC-812_2	8.57	Luminal	'#0000F9'
ENSG00000088305	ENST00000328111	HCC70_1	1.92	Basal_A	'#e68e19'
ENSG00000088305	ESPRESSO:chr20:2252:788	HCC70_1	29.45	Basal_A	'#e68e19'
ENSG00000088305	ENST00000353855	HCC70_1	26.84	Basal_A	'#e68e19'
ENSG00000088305	ENST00000348286	HCC70_1	9.88	Basal_A	'#e68e19'
ENSG00000088305	ESPRESSO:chr20:2252:955	HCC70_1	9.14	Basal_A	'#e68e19'
ENSG00000088305	ENST00000328111	HCC70_2	4.63	Basal_A	'#e68e19'
ENSG00000088305	ESPRESSO:chr20:2252:788	HCC70_2	12.38	Basal_A	'#e68e19'
ENSG00000088305	ENST00000353855	HCC70_2	44.73	Basal_A	'#e68e19'
ENSG00000088305	ENST00000348286	HCC70_2	8.25	Basal_A	'#e68e19'
ENSG00000088305	ESPRESSO:chr20:2252:955	HCC70_2	1.47	Basal_A	'#e68e19'
ENSG00000088305	ENST00000328111	ZR-75-1_1	7.29	Luminal	'#0000F9'
ENSG00000088305	ESPRESSO:chr20:2252:788	ZR-75-1_1	5.9	Luminal	'#0000F9'
ENSG00000088305	ENST00000353855	ZR-75-1_1	57.5	Luminal	'#0000F9'
ENSG00000088305	ENST00000348286	ZR-75-1_1	4.71	Luminal	'#0000F9'
ENSG00000088305	ESPRESSO:chr20:2252:955	ZR-75-1_1	7.23	Luminal	'#0000F9'
ENSG00000088305	ENST00000328111	ZR-75-1_2	6.59	Luminal	'#0000F9'
ENSG00000088305	ESPRESSO:chr20:2252:788	ZR-75-1_2	4.35	Luminal	'#0000F9'
ENSG00000088305	ENST00000353855	ZR-75-1_2	62.79	Luminal	'#0000F9'
ENSG00000088305	ENST00000348286	ZR-75-1_2	4.63	Luminal	'#0000F9'
ENSG00000088305	ESPRESSO:chr20:2252:955	ZR-75-1_2	7.03	Luminal	'#0000F9'
ENSG00000088305	ENST00000328111	HCC1187_1	1.55	Basal_A	'#e68e19'
ENSG00000088305	ESPRESSO:chr20:2252:788	HCC1187_1	13.96	Basal_A	'#e68e19'
ENSG00000088305	ENST00000353855	HCC1187_1	35.65	Basal_A	'#e68e19'
ENSG00000088305	ENST00000348286	HCC1187_1	27.87	Basal_A	'#e68e19'
ENSG00000088305	ESPRESSO:chr20:2252:955	HCC1187_1	4.46	Basal_A	'#e68e19'
ENSG00000088305	ENST00000328111	HCC1187_2	1.56	Basal_A	'#e68e19'
ENSG00000088305	ESPRESSO:chr20:2252:788	HCC1187_2	17.25	Basal_A	'#e68e19'
ENSG00000088305	ENST00000353855	HCC1187_2	32.74	Basal_A	'#e68e19'
ENSG00000088305	ENST00000348286	HCC1187_2	25.26	Basal_A	'#e68e19'
ENSG00000088305	ESPRESSO:chr20:2252:955	HCC1187_2	4.76	Basal_A	'#e68e19'
ENSG00000088305	ENST00000328111	HCC1569_1	5.52	Basal_A	'#e68e19'
ENSG00000088305	ESPRESSO:chr20:2252:788	HCC1569_1	16.13	Basal_A	'#e68e19'
ENSG00000088305	ENST00000353855	HCC1569_1	11.3	Basal_A	'#e68e19'
ENSG00000088305	ENST00000348286	HCC1569_1	38.68	Basal_A	'#e68e19'
ENSG00000088305	ESPRESSO:chr20:2252:955	HCC1569_1	13.87	Basal_A	'#e68e19'
ENSG00000088305	ENST00000328111	HCC1569_2	7.3	Basal_A	'#e68e19'
ENSG00000088305	ESPRESSO:chr20:2252:788	HCC1569_2	19.74	Basal_A	'#e68e19'
ENSG00000088305	ENST00000353855	HCC1569_2	19.73	Basal_A	'#e68e19'
ENSG00000088305	ENST00000348286	HCC1569_2	25.1	Basal_A	'#e68e19'
ENSG00000088305	ESPRESSO:chr20:2252:955	HCC1569_2	7.61	Basal_A	'#e68e19'
ENSG00000088305	ENST00000328111	HCC1599_1	16.15	Basal_A	'#e68e19'
ENSG00000088305	ESPRESSO:chr20:2252:788	HCC1599_1	13.21	Basal_A	'#e68e19'
ENSG00000088305	ENST00000353855	HCC1599_1	37.54	Basal_A	'#e68e19'
ENSG00000088305	ENST00000348286	HCC1599_1	6.4	Basal_A	'#e68e19'
ENSG00000088305	ESPRESSO:chr20:2252:955	HCC1599_1	5.7	Basal_A	'#e68e19'
ENSG00000088305	ENST00000328111	HCC1599_2	13.82	Basal_A	'#e68e19'
ENSG00000088305	ESPRESSO:chr20:2252:788	HCC1599_2	14.83	Basal_A	'#e68e19'
ENSG00000088305	ENST00000353855	HCC1599_2	41.03	Basal_A	'#e68e19'
ENSG00000088305	ENST00000348286	HCC1599_2	9.05	Basal_A	'#e68e19'
ENSG00000088305	ESPRESSO:chr20:2252:955	HCC1599_2	3.54	Basal_A	'#e68e19'
ENSG00000088305	ENST00000328111	HCC1806_1	1.59	Basal_A	'#e68e19'
ENSG00000088305	ESPRESSO:chr20:2252:788	HCC1806_1	5.64	Basal_A	'#e68e19'
ENSG00000088305	ENST00000353855	HCC1806_1	42.71	Basal_A	'#e68e19'
ENSG00000088305	ENST00000348286	HCC1806_1	24.92	Basal_A	'#e68e19'
ENSG00000088305	ESPRESSO:chr20:2252:955	HCC1806_1	10.29	Basal_A	'#e68e19'
ENSG00000088305	ENST00000328111	HCC1806_2	1.27	Basal_A	'#e68e19'
ENSG00000088305	ESPRESSO:chr20:2252:788	HCC1806_2	3.88	Basal_A	'#e68e19'
ENSG00000088305	ENST00000353855	HCC1806_2	36.96	Basal_A	'#e68e19'
ENSG00000088305	ENST00000348286	HCC1806_2	26.67	Basal_A	'#e68e19'
ENSG00000088305	ESPRESSO:chr20:2252:955	HCC1806_2	20	Basal_A	'#e68e19'
ENSG00000088305	ENST00000328111	HCC1937_1	7.73	Basal_A	'#e68e19'
ENSG00000088305	ESPRESSO:chr20:2252:788	HCC1937_1	10.71	Basal_A	'#e68e19'
ENSG00000088305	ENST00000353855	HCC1937_1	27.75	Basal_A	'#e68e19'
ENSG00000088305	ENST00000348286	HCC1937_1	21.47	Basal_A	'#e68e19'
ENSG00000088305	ESPRESSO:chr20:2252:955	HCC1937_1	3.76	Basal_A	'#e68e19'
ENSG00000088305	ENST00000328111	HCC1937_2	3.49	Basal_A	'#e68e19'
ENSG00000088305	ESPRESSO:chr20:2252:788	HCC1937_2	7.39	Basal_A	'#e68e19'
ENSG00000088305	ENST00000353855	HCC1937_2	38.44	Basal_A	'#e68e19'
ENSG00000088305	ENST00000348286	HCC1937_2	20.32	Basal_A	'#e68e19'
ENSG00000088305	ESPRESSO:chr20:2252:955	HCC1937_2	4.79	Basal_A	'#e68e19'
ENSG00000088305	ENST00000328111	HCC1954_1	12.93	Basal_A	'#e68e19'
ENSG00000088305	ESPRESSO:chr20:2252:788	HCC1954_1	5.5	Basal_A	'#e68e19'
ENSG00000088305	ENST00000353855	HCC1954_1	51.59	Basal_A	'#e68e19'
ENSG00000088305	ENST00000348286	HCC1954_1	1.19	Basal_A	'#e68e19'
ENSG00000088305	ESPRESSO:chr20:2252:955	HCC1954_1	9.52	Basal_A	'#e68e19'
ENSG00000088305	ENST00000328111	HCC1954_2	15.7	Basal_A	'#e68e19'
ENSG00000088305	ESPRESSO:chr20:2252:788	HCC1954_2	1.87	Basal_A	'#e68e19'
ENSG00000088305	ENST00000353855	HCC1954_2	50.93	Basal_A	'#e68e19'
ENSG00000088305	ENST00000348286	HCC1954_2	3.63	Basal_A	'#e68e19'
ENSG00000088305	ESPRESSO:chr20:2252:955	HCC1954_2	9.45	Basal_A	'#e68e19'
ENSG00000088305	Others	HCC2157_1	8.34	Basal_A	'#e68e19'
ENSG00000088305	Others	HCC2157_2	11.89	Basal_A	'#e68e19'
ENSG00000088305	Others	MDA-MB-468_1	22.75	Basal_A	'#e68e19'
ENSG00000088305	Others	MDA-MB-468_2	13.37	Basal_A	'#e68e19'
ENSG00000088305	Others	BT-549_1	22.97	Basal_B	'#FF0018'
ENSG00000088305	Others	BT-549_2	26.08	Basal_B	'#FF0018'
ENSG00000088305	Others	HCC1395_1	19.64	Basal_B	'#FF0018'
ENSG00000088305	Others	HCC1395_2	15.09	Basal_B	'#FF0018'
ENSG00000088305	Others	Hs-578T_1	21.43	Basal_B	'#FF0018'
ENSG00000088305	Others	Hs-578T_2	26.38	Basal_B	'#FF0018'
ENSG00000088305	Others	MDA-MB-157_1	28.51	Basal_B	'#FF0018'
ENSG00000088305	Others	MDA-MB-157_2	18.13	Basal_B	'#FF0018'
ENSG00000088305	Others	MDA-MB-231_1	22.92	Basal_B	'#FF0018'
ENSG00000088305	Others	MDA-MB-231_2	33.65	Basal_B	'#FF0018'
ENSG00000088305	Others	MDA-MB-436_1	28.15	Basal_B	'#FF0018'
ENSG00000088305	Others	MDA-MB-436_2	29.91	Basal_B	'#FF0018'
ENSG00000088305	Others	DU4475_1	18.84	Basal_B	'#FF0018'
ENSG00000088305	Others	DU4475_2	27.31	Basal_B	'#FF0018'
ENSG00000088305	Others	AU-565_1	16.43	HER2 enriched	'#02a620'
ENSG00000088305	Others	AU-565_2	16.46	HER2 enriched	'#02a620'
ENSG00000088305	Others	BT-20_1	10.58	Basal_A	'#e68e19'
ENSG00000088305	Others	BT-20_2	10.54	Basal_A	'#e68e19'
ENSG00000088305	Others	BT-474_1	6.93	HER2 enriched	'#02a620'
ENSG00000088305	Others	BT-474_2	11.81	HER2 enriched	'#02a620'
ENSG00000088305	Others	HCC202_1	8.45	HER2 enriched	'#02a620'
ENSG00000088305	Others	HCC202_2	11.52	HER2 enriched	'#02a620'
ENSG00000088305	Others	HCC1419_1	15.62	HER2 enriched	'#02a620'
ENSG00000088305	Others	HCC1419_2	10.76	HER2 enriched	'#02a620'
ENSG00000088305	Others	MDA-MB-175-VII_1	13.44	HER2 enriched	'#02a620'
ENSG00000088305	Others	MDA-MB-175-VII_2	11.69	HER2 enriched	'#02a620'
ENSG00000088305	Others	MDA-MB-361_1	28.28	HER2 enriched	'#02a620'
ENSG00000088305	Others	MDA-MB-361_2	30.39	HER2 enriched	'#02a620'
ENSG00000088305	Others	MDA-MB-415_1	35.59	HER2 enriched	'#02a620'
ENSG00000088305	Others	MDA-MB-415_2	29.85	HER2 enriched	'#02a620'
ENSG00000088305	Others	MDA-MB-453_1	14.53	HER2 enriched	'#02a620'
ENSG00000088305	Others	MDA-MB-453_2	15.3	HER2 enriched	'#02a620'
ENSG00000088305	Others	SK-BR-3_1	11.89	HER2 enriched	'#02a620'
ENSG00000088305	Others	SK-BR-3_2	15.93	HER2 enriched	'#02a620'
ENSG00000088305	Others	UACC-893_1	18.5	HER2 enriched	'#02a620'
ENSG00000088305	Others	UACC-893_2	14.6	HER2 enriched	'#02a620'
ENSG00000088305	Others	ZR-75-30_1	11.13	HER2 enriched	'#02a620'
ENSG00000088305	Others	ZR-75-30_2	14.46	HER2 enriched	'#02a620'
ENSG00000088305	Others	HCC38_1	33.16	Basal_A	'#e68e19'
ENSG00000088305	Others	HCC38_2	25.98	Basal_A	'#e68e19'
ENSG00000088305	Others	HCC2218_1	19.53	HER2 enriched	'#02a620'
ENSG00000088305	Others	HCC2218_2	21.98	HER2 enriched	'#02a620'
ENSG00000088305	Others	MDA-kb2_1	16.93	HER2 enriched	'#02a620'
ENSG00000088305	Others	MDA-kb2_2	21.3	HER2 enriched	'#02a620'
ENSG00000088305	Others	BT-483_1	23.71	Luminal	'#0000F9'
ENSG00000088305	Others	BT-483_2	15.81	Luminal	'#0000F9'
ENSG00000088305	Others	CAMA-1_1	8.99	Luminal	'#0000F9'
ENSG00000088305	Others	CAMA-1_2	5.83	Luminal	'#0000F9'
ENSG00000088305	Others	HCC1428_1	15.09	Luminal	'#0000F9'
ENSG00000088305	Others	HCC1428_2	14.3	Luminal	'#0000F9'
ENSG00000088305	Others	HCC1500_1	9.98	Luminal	'#0000F9'
ENSG00000088305	Others	HCC1500_2	9.13	Luminal	'#0000F9'
ENSG00000088305	Others	MCF7_1	14.1	Luminal	'#0000F9'
ENSG00000088305	Others	MCF7_2	12.36	Luminal	'#0000F9'
ENSG00000088305	Others	MDA-MB-134-VI_1	23.42	Luminal	'#0000F9'
ENSG00000088305	Others	MDA-MB-134-VI_2	24.15	Luminal	'#0000F9'
ENSG00000088305	Others	T47D_1	10.7	Luminal	'#0000F9'
ENSG00000088305	Others	T47D_2	9.22	Luminal	'#0000F9'
ENSG00000088305	Others	UACC-812_1	24.49	Luminal	'#0000F9'
ENSG00000088305	Others	UACC-812_2	21.68	Luminal	'#0000F9'
ENSG00000088305	Others	HCC70_1	22.77	Basal_A	'#e68e19'
ENSG00000088305	Others	HCC70_2	28.55	Basal_A	'#e68e19'
ENSG00000088305	Others	ZR-75-1_1	17.36	Luminal	'#0000F9'
ENSG00000088305	Others	ZR-75-1_2	14.6	Luminal	'#0000F9'
ENSG00000088305	Others	HCC1187_1	16.51	Basal_A	'#e68e19'
ENSG00000088305	Others	HCC1187_2	18.42	Basal_A	'#e68e19'
ENSG00000088305	Others	HCC1569_1	14.49	Basal_A	'#e68e19'
ENSG00000088305	Others	HCC1569_2	20.5	Basal_A	'#e68e19'
ENSG00000088305	Others	HCC1599_1	20.99	Basal_A	'#e68e19'
ENSG00000088305	Others	HCC1599_2	17.74	Basal_A	'#e68e19'
ENSG00000088305	Others	HCC1806_1	14.84	Basal_A	'#e68e19'
ENSG00000088305	Others	HCC1806_2	11.23	Basal_A	'#e68e19'
ENSG00000088305	Others	HCC1937_1	28.58	Basal_A	'#e68e19'
ENSG00000088305	Others	HCC1937_2	25.57	Basal_A	'#e68e19'
ENSG00000088305	Others	HCC1954_1	19.26	Basal_A	'#e68e19'
ENSG00000088305	Others	HCC1954_2	18.41	Basal_A	'#e68e19'

## Sheet: Fig3f
Gene_ID	Transcript_ID	Sample	Isoform_proportion	Subtype
ENSG00000088305	ENST00000348286	HCC2157_1	13.4	Basal_A
ENSG00000088305	ENST00000348286	HCC2157_2	12.19	Basal_A
ENSG00000088305	ENST00000348286	MDA-MB-468_1	42.03	Basal_A
ENSG00000088305	ENST00000348286	MDA-MB-468_2	43	Basal_A
ENSG00000088305	ENST00000348286	BT-549_1	60.65	Basal_B
ENSG00000088305	ENST00000348286	BT-549_2	65.79	Basal_B
ENSG00000088305	ENST00000348286	HCC1395_1	57.18	Basal_B
ENSG00000088305	ENST00000348286	HCC1395_2	67.61	Basal_B
ENSG00000088305	ENST00000348286	Hs-578T_1	51.3	Basal_B
ENSG00000088305	ENST00000348286	Hs-578T_2	49.99	Basal_B
ENSG00000088305	ENST00000348286	MDA-MB-157_1	51.41	Basal_B
ENSG00000088305	ENST00000348286	MDA-MB-157_2	62.01	Basal_B
ENSG00000088305	ENST00000348286	MDA-MB-231_1	40.74	Basal_B
ENSG00000088305	ENST00000348286	MDA-MB-231_2	30.28	Basal_B
ENSG00000088305	ENST00000348286	MDA-MB-436_1	45.17	Basal_B
ENSG00000088305	ENST00000348286	MDA-MB-436_2	44.92	Basal_B
ENSG00000088305	ENST00000348286	DU4475_1	30.33	Basal_B
ENSG00000088305	ENST00000348286	DU4475_2	25.9	Basal_B
ENSG00000088305	ENST00000348286	AU-565_1	21.28	HER2 enriched
ENSG00000088305	ENST00000348286	AU-565_2	17.3	HER2 enriched
ENSG00000088305	ENST00000348286	BT-20_1	19.33	Basal_A
ENSG00000088305	ENST00000348286	BT-20_2	19.64	Basal_A
ENSG00000088305	ENST00000348286	BT-474_1	2.98	HER2 enriched
ENSG00000088305	ENST00000348286	BT-474_2	5.45	HER2 enriched
ENSG00000088305	ENST00000348286	HCC202_1	4.05	HER2 enriched
ENSG00000088305	ENST00000348286	HCC202_2	7.23	HER2 enriched
ENSG00000088305	ENST00000348286	HCC1419_1	3.44	HER2 enriched
ENSG00000088305	ENST00000348286	HCC1419_2	4.59	HER2 enriched
ENSG00000088305	ENST00000348286	MDA-MB-175-VII_1	5.28	HER2 enriched
ENSG00000088305	ENST00000348286	MDA-MB-175-VII_2	3.36	HER2 enriched
ENSG00000088305	ENST00000348286	MDA-MB-361_1	6.3	HER2 enriched
ENSG00000088305	ENST00000348286	MDA-MB-361_2	3.97	HER2 enriched
ENSG00000088305	ENST00000348286	MDA-MB-415_1	7.7	HER2 enriched
ENSG00000088305	ENST00000348286	MDA-MB-415_2	8.62	HER2 enriched
ENSG00000088305	ENST00000348286	MDA-MB-453_1	12.98	HER2 enriched
ENSG00000088305	ENST00000348286	MDA-MB-453_2	14.12	HER2 enriched
ENSG00000088305	ENST00000348286	SK-BR-3_1	25.97	HER2 enriched
ENSG00000088305	ENST00000348286	SK-BR-3_2	17.23	HER2 enriched
ENSG00000088305	ENST00000348286	UACC-893_1	7.17	HER2 enriched
ENSG00000088305	ENST00000348286	UACC-893_2	6.5	HER2 enriched
ENSG00000088305	ENST00000348286	ZR-75-30_1	5.71	HER2 enriched
ENSG00000088305	ENST00000348286	ZR-75-30_2	6.68	HER2 enriched
ENSG00000088305	ENST00000348286	HCC38_1	21.81	Basal_A
ENSG00000088305	ENST00000348286	HCC38_2	15.35	Basal_A
ENSG00000088305	ENST00000348286	HCC2218_1	1.8	HER2 enriched
ENSG00000088305	ENST00000348286	HCC2218_2	1.46	HER2 enriched
ENSG00000088305	ENST00000348286	MDA-kb2_1	18	HER2 enriched
ENSG00000088305	ENST00000348286	MDA-kb2_2	21.88	HER2 enriched
ENSG00000088305	ENST00000348286	BT-483_1	2.35	Luminal
ENSG00000088305	ENST00000348286	BT-483_2	2.68	Luminal
ENSG00000088305	ENST00000348286	CAMA-1_1	12.98	Luminal
ENSG00000088305	ENST00000348286	CAMA-1_2	10.5	Luminal
ENSG00000088305	ENST00000348286	HCC1428_1	9.94	Luminal
ENSG00000088305	ENST00000348286	HCC1428_2	7.26	Luminal
ENSG00000088305	ENST00000348286	HCC1500_1	11.28	Luminal
ENSG00000088305	ENST00000348286	HCC1500_2	5.79	Luminal
ENSG00000088305	ENST00000348286	MCF7_1	23.54	Luminal
ENSG00000088305	ENST00000348286	MCF7_2	19.73	Luminal
ENSG00000088305	ENST00000348286	MDA-MB-134-VI_1	20.13	Luminal
ENSG00000088305	ENST00000348286	MDA-MB-134-VI_2	24.49	Luminal
ENSG00000088305	ENST00000348286	T47D_1	9.32	Luminal
ENSG00000088305	ENST00000348286	T47D_2	11.56	Luminal
ENSG00000088305	ENST00000348286	UACC-812_1	5.51	Luminal
ENSG00000088305	ENST00000348286	UACC-812_2	3.02	Luminal
ENSG00000088305	ENST00000348286	HCC70_1	9.88	Basal_A
ENSG00000088305	ENST00000348286	HCC70_2	8.25	Basal_A
ENSG00000088305	ENST00000348286	ZR-75-1_1	4.71	Luminal
ENSG00000088305	ENST00000348286	ZR-75-1_2	4.63	Luminal
ENSG00000088305	ENST00000348286	HCC1187_1	27.87	Basal_A
ENSG00000088305	ENST00000348286	HCC1187_2	25.26	Basal_A
ENSG00000088305	ENST00000348286	HCC1569_1	38.68	Basal_A
ENSG00000088305	ENST00000348286	HCC1569_2	25.1	Basal_A
ENSG00000088305	ENST00000348286	HCC1599_1	6.4	Basal_A
ENSG00000088305	ENST00000348286	HCC1599_2	9.05	Basal_A
ENSG00000088305	ENST00000348286	HCC1806_1	24.92	Basal_A
ENSG00000088305	ENST00000348286	HCC1806_2	26.67	Basal_A
ENSG00000088305	ENST00000348286	HCC1937_1	21.47	Basal_A
ENSG00000088305	ENST00000348286	HCC1937_2	20.32	Basal_A
ENSG00000088305	ENST00000348286	HCC1954_1	1.19	Basal_A
ENSG00000088305	ENST00000348286	HCC1954_2	3.63	Basal_A

[truncated: 30 more sheets: Fig4a, Fig4b, Fig4c (TP53 abundance), Fig4c (TP53 proportion), Fig4e, Fig4f, Fig_S1, Fig_S2, Fig_S3, Fig_S4a, Fig_S4c, Fig_S5a, Fig_S5c, Fig_S6, Fig_S7a (NOTCH1 abundance), Fig_S7a (NOTCH1 proportion), Fig_S7c, Fig_S7d, Fig_S8a (RB1 abundance), Fig_S8a (RB1 proportion) …]
